# Supplementary material for: Transcriptomes reveal microRNAs and mRNAs in different photoperiods influencing cashmere growth in goat
Source: PLoS One. 2023 Mar 17;18(3):e0282772. doi: 10.1371/journal.pone.0282772 (PMC10022811; doi:10.1371/journal.pone.0282772)
Supplement: S1 File — (XLSX) [file pone.0282772.s001.xlsx]

## Sheet: +
Type	Group	Raw reads	Clean reads	Clean bases	Error rate(%)	Q20(%)	Q30(%)	GC content(%)
mRNA	T1	106756190	102613926	15.39G	0.02	96.52	91.45	51.21
	T2	97988632	93852504	14.08G	0.02	96.24	90.89	50
	T3	98903298	95208782	14.28G	0.02	97.01	92.59	48.53
	C1	93714954	89959264	13.49G	0.02	96.24	90.89	50.48
	C2	103399088	99700276	14.96G	0.02	96.8	92.16	49.44
	C3	134796508	129451628	19.42G	0.02	96.41	91.36	49.68
miRNA	T1	106756190	12529150	0.626G	0	0.9986	0.9958	0.4895
	T2	97988632	15654404	0.783G	0	0.9981	0.9945	0.5019
	T3	98903298	10098800	0.505G	0	0.999	0.9971	0.4973
	C1	93714954	12867495	0.643G	0	0.9981	0.9946	0.4937
	C2	103399088	12970607	0.649G	0	0.9984	0.9954	0.4937
	C3	134796508	12384068	0.619G	0	0.9982	0.9948	0.4972
