# Supplementary material for: Transcriptomes reveal microRNAs and mRNAs in different photoperiods influencing cashmere growth in goat
Source: PLoS One. 2023 Mar 17;18(3):e0282772. doi: 10.1371/journal.pone.0282772 (PMC10022811; doi:10.1371/journal.pone.0282772)
Supplement: S2 File — (XLSX) [file pone.0282772.s002.xlsx]

## Sheet: DE
transcript_id	gene_id	gene_name	feature_id	LT_FPKM	NC_FPKM	log2.foldchange.	pvalue	qvalue
NM_001285537.1	100861184	LOC100861184	transcript	105.533	96.5596	0.128199	0.454786	0.999722
NM_001285538.1	100861185	ITGB2	transcript	2.48962	2.1184	0.232952	0.0516937	0.999722
NM_001285539.1	100861187	PAEP	transcript	0	1.85946	-11	0.324247	0.999722
NM_001285544.1	100861190	IL18	transcript	8.93999	8.36512	0.0958876	0.6969	0.999722
NM_001285548.1	100861194	LTF	transcript	1.51289	4.9486	-1.70971	0.43848	0.999722
NM_001285550.1	100861196	SOD1	transcript	91.5737	79.2735	0.208094	0.976117	0.999722
NM_001285555.1	100860944	DCN	transcript	224.505	175.663	0.353934	0.744269	0.999722
NM_001285557.1	100860945	EPHX1	transcript	10.2954	10.1273	0.0237606	0.673205	0.999722
NM_001285559.1	100860946	OAZ1	transcript	259.402	197.973	0.389882	0.94207	0.999722
NM_001285566.1	100860950	IGFBP5	transcript	12.34	10.0794	0.29193	0.985606	0.999722
NM_001285567.1	100860951	HMOX1	transcript	9.52556	7.54579	0.336131	0.966497	0.999722
NM_001285571.1	100860953	FKBP8	transcript	3.36871	3.18954	0.0788479	0.55942	0.999722
NM_001285574.1	100860955	TLR4	transcript	4.797	4.65419	0.0436041	0.303469	0.999722
NM_001285578.1	100860958	CD36	transcript	14.4627	15.225	-0.0741054	0.893642	0.999722
NM_001285582.1	100861219	SEPP1	transcript	71.2163	65.7138	0.116011	0.526182	0.999722
NM_001285589.1	100861234	EIF4EBP1	transcript	13.5727	15.5986	-0.200707	0.308855	0.999722
NM_001285597.1	100861246	GABARAPL2	transcript	88.8551	64.097	0.471199	0.774378	0.999722
NM_001285600.1	100861255	DIMT1	transcript	9.408	7.84159	0.262743	0.911804	0.999722
NM_001285603.1	100860747	TLR2	transcript	4.77795	3.9646	0.269219	0.916298	0.999722
NM_001285609.1	100860752	FTH1	transcript	408.16	401.681	0.0230843	0.0650765	0.999722
NM_001285610.1	100860753	RNASEH2B	transcript	1.0243	4.53382	-2.14608	0.671369	0.999722
NM_001285611.1	100860754	DPF2	transcript	3.03409	2.57952	0.234165	0.374215	0.999722
NM_001285615.1	100860758	MGST3	transcript	119.634	73.3983	0.704815	0.673777	0.999722
NM_001285619.1	100860763	SCD	transcript	58.8363	70.4092	-0.259058	0.856564	0.999722
NM_001285623.1	100861279	LOC100861279	transcript	471.61	375.631	0.328279	0.879089	0.999722
NM_001285629.1	100861286	FASN	transcript	57.9648	69.0929	-0.25336	0.775904	0.999722
NM_001285632.1	100860777	RPL21	transcript	914.94	677.876	0.432656	0.968826	0.999722
NM_001285639.1	100860783	RPS18	transcript	930.415	716.845	0.376214	0.80166	0.999722
NM_001285642.1	100860786	CFLAR	transcript	3.5699	1.85238	0.946504	0.0857852	0.999722
NM_001285645.1	100860788	MAGED2	transcript	23.5648	18.1831	0.374034	0.573879	0.999722
NM_001285646.1	100860789	BMP4	transcript	15.0267	13.1486	0.192622	0.712293	0.999722
NM_001285652.1	100861305	RORA	transcript	42.8367	38.8581	0.140632	0.40163	0.999722
NM_001285656.1	100861308	RHEB	transcript	52.1254	41.3652	0.333568	0.818155	0.999722
NM_001285657.1	100860797	UBE2K	transcript	28.2764	30.2082	-0.0953404	0.500977	0.999722
NM_001285658.1	100861309	PPARG	transcript	5.20915	6.41854	-0.301198	0.289685	0.999722
NM_001285663.1	100861313	CAPN1	transcript	7.54612	4.97788	0.600204	0.434785	0.999722
NM_001285664.1	100860803	URM1	transcript	29.9637	25.6461	0.224474	0.549928	0.999722
NM_001285666.1	100861316	SLC39A1	transcript	19.4723	21.7146	-0.157242	0.346123	0.999722
NM_001285667.1	100860805	SPP1	transcript	53.4265	51.4939	0.0531555	0.351125	0.999722
NM_001285670.1	100860807	KITLG	transcript	19.9218	18.8041	0.0833038	0.495009	0.999722
NM_001285671.1	100860808	CD9	transcript	235.869	205.637	0.197888	0.994254	0.999722
NM_001285676.1	100860811	CD81	transcript	100.713	87.099	0.209524	0.973056	0.999722
NM_001285677.2	100861579	BTG1	transcript	120.471	114.985	0.0672366	0.578066	0.999722
NM_001285678.1	100860812	IGFBP4	transcript	22.2924	22.7264	-0.0278226	0.818549	0.999722
NM_001285685.1	100860818	RHOB	transcript	33.8953	32.4991	0.060685	0.848457	0.999722
NM_001285689.1	100860825	CHI3L1	transcript	7.76977	8.57421	-0.142132	0.997541	0.999722
NM_001285690.1	100750233	GNS	transcript	19.8625	18.2911	0.118906	0.44988	0.999722
NM_001285692.1	100860829	BCNT	transcript	22.7966	17.1743	0.408561	0.474933	0.999722
NM_001285693.1	100860830	P97BCNT	transcript	36.4644	32.3021	0.174861	0.27529	0.999722
NM_001285696.1	100860835	CCNT1	transcript	11.2284	10.7677	0.0604489	0.898683	0.999722
NM_001285698.1	100860840	PSMA6	transcript	88.1711	63.7615	0.467621	0.677827	0.999722
NM_001285703.1	100860849	HSP70.1	transcript	71.4457	79.3226	-0.150883	0.557167	0.999722
NM_001285706.1	100860854	ASL	transcript	7.87077	5.30148	0.57011	0.808233	0.999722
NM_001285707.1	100860857	ABCG2	transcript	2.73145	2.98179	-0.12651	0.413788	0.999722
NM_001285711.1	100860864	S-LZ	transcript	11.0623	7.09994	0.639768	0.680095	0.999722
NM_001285712.1	100860867	GPX4	transcript	42.1726	43.4014	-0.0414367	0.331741	0.999722
NM_001285713.1	100861379	RIDA	transcript	31.6898	25.1196	0.335203	0.873092	0.999722
NM_001285714.1	100860868	KRT26	transcript	106.426	74.1662	0.521012	0.569094	0.999722
NM_001285717.1	100861381	LOC100861381	transcript	947.879	869.379	0.124717	0.60553	0.999722
NM_001285718.1	100860870	LDH-A	transcript	9.78069	8.6717	0.17362	0.278874	0.999722
NM_001285719.1	100861382	KRT27	transcript	2287.41	1267.63	0.851583	0.483516	0.999722
NM_001285731.1	100860881	SDHD	transcript	36.6929	31.5293	0.218809	0.737777	0.999722
NM_001285732.1	100860882	PDIA3	transcript	122.177	121.461	0.0084767	0.623707	0.999722
NM_001285738.1	100861144	INSIG2	transcript	15.4106	15.2107	0.0188383	0.661383	0.999722
NM_001285739.1	100860889	PNPLA2	transcript	8.75098	9.35085	-0.095653	0.472051	0.999722
NM_001285741.1	100860892	SLC2A3	transcript	8.82427	9.28631	-0.0736299	0.0970275	0.999722
NM_001285748.1	100860902	MTOR	transcript	3.40276	6.10871	-0.844161	0.573565	0.999722
NM_001285749.1	100860903	RPSA	transcript	431.148	323.189	0.415804	0.954572	0.999722
NM_001285751.1	100860906	NR1H3	transcript	9.763	8.78149	0.152859	0.575264	0.999722
NM_001285752.1	100861162	TCAP	transcript	3.2233	3.30664	-0.0368274	0.154899	0.999722
NM_001285755.1	100860908	SREBF1	transcript	27.8677	27.4173	0.0235027	0.880206	0.999722
NM_001285762.1	100861168	LOC100861168	transcript	51.4687	23.2815	1.14451	0.940556	0.999722
NM_001285763.1	100860913	IGFBP1	transcript	4.0045	2.48038	0.691059	0.824676	0.999722
NM_001285764.1	100860914	FST	transcript	4.10477	3.84003	0.0961833	0.54968	0.999722
NM_001285765.1	100861171	MMP14	transcript	62.1025	62.5173	-0.00960415	0.167474	0.999722
NM_001285766.1	100861172	KRT25	transcript	2853.6	1608.91	0.826701	0.380935	0.999722
NM_001285767.1	100861173	KRTAP11-1	transcript	900.804	558.818	0.688835	0.804577	0.999722
NM_001285768.1	100861174	LOC100861174	transcript	13.2871	10.2188	0.378803	0.943957	0.999722
NM_001285770.1	100861175	LOC100861175	transcript	312.612	265.189	0.237348	0.66305	0.999722
NM_001285771.1	100861176	KRTAP15-1	transcript	84.2186	78.1412	0.108055	0.101177	0.999722
NM_001285772.1	100860921	SLC39A2	transcript	6.47669	6.83271	-0.0772002	0.194602	0.999722
NM_001285773.1	100861179	LOC100861179	transcript	6.6308	5.88791	0.171427	0.796281	0.999722
NM_001285774.1	100861180	KRTAP3-1	transcript	328.881	207.808	0.662314	0.908635	0.999722
NM_001285775.1	100860927	B4GALT1	transcript	22.4508	26.4933	-0.238857	0.326482	0.999722
NM_001286087.1	102172673	RPS10	transcript	667.638	502.653	0.409504	0.820477	0.999722
NM_001286088.1	102183937	INSIG1	transcript	39.5482	34.4198	0.200375	0.259583	0.999722
NM_001286090.1	102172960	LOC102172960	transcript	11.0646	10.0548	0.138055	0.348781	0.999722
NM_001286091.1	102168869	RAB7A	transcript	2.06618	3.63229	-0.813914	0.779788	0.999722
NM_001286443.1	102181169	RHOA	transcript	82.5356	86.9403	-0.0750084	0.211181	0.999722
NM_001286962.1	100860778	SERF2	transcript	292.599	219.236	0.416436	0.973551	0.999722
NM_001286965.1	100860796	RAB1A	transcript	83.7791	71.6418	0.225789	0.819091	0.999722
NM_001286991.1	100860949	SLC39A13	transcript	10.4627	9.22043	0.182348	0.76214	0.999722
NM_001287029.1	102467078	TMSB4X	transcript	1007.95	777.872	0.373822	0.950791	0.999722
NM_001287035.1	100860957	VEGFA	transcript	3.27681	4.46311	-0.445755	0.800155	0.999722
NM_001287233.1	102174543	RAP1B	transcript	9.01095	7.12573	0.338643	0.868785	0.999722
NM_001287234.1	100861011	CYB5A	transcript	44.5796	48.4653	-0.120568	0.322242	0.999722
NM_001287560.1	102186880	RAB18	transcript	76.0739	68.6824	0.14746	0.923796	0.999722
NM_001287564.1	100860831	BMP2	transcript	8.27078	7.76352	0.0913135	0.455605	0.999722
NM_001287569.1	102180027	RAB8A	transcript	13.7044	16.0131	-0.224618	0.299022	0.999722
NM_001287570.1	102191547	LOC102191547	transcript	1.64964	0.893219	0.885068	0.78029	0.999722
NM_001287571.1	102185663	HSPA5	transcript	103.061	77.8557	0.404625	0.389654	0.999722
NM_001289106.1	102182591	MAN2A1	transcript	32.9008	32.7971	0.00455515	0.977077	0.999722
NM_001289948.1	102176267	BTG3	transcript	24.1882	21.973	0.138575	0.844316	0.999722
NM_001290120.1	102169013	OAZ2	transcript	51.6446	40.2194	0.360726	0.455995	0.999722
NM_001291299.1	102183389	PEG10	transcript	3.53401	4.11193	-0.218507	0.975447	0.999722
NM_001291698.1	102171441	AZIN1	transcript	19.5026	16.8971	0.206893	0.900546	0.999722
NM_001312693.1	102190100	RARRES2	transcript	32.6929	25.25	0.372695	0.965147	0.999722
NM_001314147.1	102184455	UCP2	transcript	2.52627	0.594747	2.08666	0.231724	0.999722
NM_001314163.1	102170638	CTSH	transcript	105.405	72.239	0.54509	0.484336	0.999722
NM_001314182.1	102189604	RAB2A	transcript	11.946	11.1227	0.103025	0.661848	0.999722
NM_001314188.1	102189356	LOC102189356	transcript	40.4478	43.5274	-0.105862	0.156475	0.999722
NM_001314202.1	102186040	MAPK1	transcript	3.25264	0.200161	4.02238	0.29006	0.999722
NM_001314204.1	102175290	MEF2C	transcript	5.32994	4.35964	0.289908	0.760864	0.999722
NM_001314213.1	100861254	BCL2	transcript	1.23854	1.4281	-0.205452	0.229736	0.999722
NM_001314219.1	102174541	IGFBP3	transcript	25.6468	26.95	-0.0715106	0.410598	0.999722
NM_001314221.1	102178127	CIDEA	transcript	6.63533	14.2111	-1.09878	0.235307	0.999722
NM_001314225.1	102173019	EEF1D	transcript	127.532	95.5552	0.416457	0.597258	0.999722
NM_001314233.1	102182240	HSPA8	transcript	303.276	248.412	0.287895	0.889442	0.999722
NM_001314239.1	100860775	TNNI3	transcript	12.7893	11.171	0.195177	0.970941	0.999722
NM_001314243.1	102180462	IGFBP6	transcript	40.3144	28.9627	0.477098	0.891055	0.999722
NM_001314253.1	102191483	CMPK1	transcript	28.7624	26.238	0.132523	0.549782	0.999722
NM_001314257.1	102181762	ELOVL6	transcript	16.5085	19.2562	-0.222121	0.638488	0.999722
NM_001314264.1	102174097	GPRC5D	transcript	217.755	152.957	0.509577	0.732508	0.999722
NM_001314266.1	102190225	CTSV	transcript	116.858	126.726	-0.116954	0.52011	0.999722
NM_001314281.1	102189744	LTBR	transcript	7.32232	8.85642	-0.274424	0.10868	0.999722
NM_001314287.1	102187190	AKR1B1	transcript	8.79532	6.6502	0.403338	0.426359	0.999722
NM_001314291.1	102186424	NOD2	transcript	4.42026	5.02474	-0.184919	0.406956	0.999722
NM_001314293.1	102182843	DSG4	transcript	82.7953	62.1165	0.414572	0.490407	0.999722
NM_001314295.1	102185664	LHX2	transcript	9.34107	12.9173	-0.46764	0.665922	0.999722
NM_001314299.1	102175172	IGFBP2	transcript	7.63319	9.41861	-0.303228	0.431963	0.999722
NM_001314303.1	102186695	HSPA2	transcript	27.4833	25.3633	0.115813	0.334495	0.999722
NM_001314309.1	102181068	TMEM147	transcript	76.2441	53.9983	0.497712	0.638622	0.999722
NM_001314312.1	100861394	MFGE8	transcript	0.866725	0.695508	0.317508	0.648869	0.999722
NM_001314314.1	102182354	EEF1B2	transcript	343.148	220.915	0.635337	0.621586	0.999722
NM_001314321.1	102174170	LOC102174170	transcript	41.6857	25.5559	0.705895	0.0984332	0.999722
NM_001314327.1	102176737	NFE2L2	transcript	11.199	9.85537	0.184385	0.240252	0.999722
NM_001314331.1	102171363	RPLP0	transcript	731.235	545.248	0.423425	0.798138	0.999722
NM_001314340.1	102183410	MAN2B1	transcript	35.6157	31.1028	0.195466	0.692914	0.999722
NM_001314346.1	102171387	PID1	transcript	6.10841	4.93748	0.30702	0.804834	0.999722
NM_001314352.1	102178045	CTSF	transcript	24.9735	25.3946	-0.0241241	0.0212431	0.999722
NM_001319276.1	102183353	FTO	transcript	15.2143	14.9999	0.0204775	0.988169	0.999722
XM_005674664.3	102170357	SLC5A3	transcript	13.171	11.5275	0.192283	0.297033	0.999722
XM_005674665.3	102170632	ATP5O	transcript	115.282	77.5025	0.572852	0.884381	0.999722
XM_005674668.3	102171097	CRYZL1	transcript	9.6075	9.20347	0.0619828	0.547874	0.999722
XM_005674671.3	102172194	GART	transcript	1.53355	1.07032	0.518833	0.888074	0.999722
XM_005674672.3	102172194	GART	transcript	2.86455	0.0360897	6.31058	0.00845121	0.999722
XM_005674673.3	102172194	GART	transcript	2.99864	2.15021	0.479834	0.165363	0.999722
XM_005674675.3	102172194	GART	transcript	1.57537	3.91748	-1.31424	0.0656051	0.999722
XM_005674676.3	102173229	SON	transcript	9.21202	7.43993	0.308228	0.815439	0.999722
XM_005674677.3	102173229	SON	transcript	41.3325	40.1816	0.0407416	0.864599	0.999722
XM_005674680.3	102173229	SON	transcript	10.4305	10.1614	0.0377191	0.595944	0.999722
XM_005674692.3	102177277	C1H21orf59	transcript	10.9778	9.28687	0.241325	0.273192	0.999722
XM_005674695.3	100861181	LOC100861181	transcript	881.551	344.142	1.35704	0.68165	0.999722
XM_005674699.3	100860930	LOC100860930	transcript	364.572	197.233	0.886303	0.879183	0.999722
XM_005674703.3	102181431	LOC102181431	transcript	106.27	78.8452	0.430636	0.800934	0.999722
XM_005674705.3	102181992	LOC102181992	transcript	68.1187	44.3592	0.618818	0.795466	0.999722
XM_005674706.2	102182256	LOC102182256	transcript	170.841	135.137	0.338238	0.975364	0.999722
XM_005674707.2	102182538	LOC102182538	transcript	139.835	94.3178	0.56812	0.474579	0.999722
XM_005674708.3	102182828	CLDN8	transcript	14.4024	12.8119	0.168829	0.974728	0.999722
XM_005674713.3	102184194	CCT8	transcript	51.916	41.6353	0.31837	0.733034	0.999722
XM_005674714.3	102184473	USP16	transcript	8.21319	4.96083	0.727362	0.187348	0.999722
XM_005674716.3	102184473	USP16	transcript	12.2403	8.04577	0.605341	0.0978772	0.999722
XM_005674717.3	102184473	USP16	transcript	1.54232	3.67136	-1.25121	0.31778	0.999722
XM_005674718.3	102184473	USP16	transcript	1.95809	4.40448	-1.16952	0.332589	0.999722
XM_005674720.3	102185778	LTN1	transcript	13.6164	11.8351	0.202277	0.726731	0.999722
XM_005674729.2	102187983	ATP5J	transcript	22.0947	22.5112	-0.0269453	0.281422	0.999722
XM_005674730.3	102187983	ATP5J	transcript	28.5805	16.0289	0.83436	0.52994	0.999722
XM_005674733.3	102188975	GABPA	transcript	2.29876	4.73922	-1.0438	0.522301	0.999722
XM_005674734.3	102188975	GABPA	transcript	5.90564	3.90552	0.596578	0.791426	0.999722
XM_005674736.2	102189619	JAM2	transcript	5.91047	6.64206	-0.16836	0.27233	0.999722
XM_005674737.3	102189901	MRPL39	transcript	19.5111	15.6279	0.320178	0.386421	0.999722
XM_005674758.3	102175802	C1H21orf91	transcript	0.686091	2.44096	-1.83098	0.333704	0.999722
XM_005674768.2	102178857	SAMSN1	transcript	2.4697	2.44323	0.0155432	0.331483	0.999722
XM_005674769.3	102179318	HSPA13	transcript	12.8567	10.7764	0.254653	0.551315	0.999722
XM_005674783.3	102183726	ROBO1	transcript	7.14555	9.28776	-0.378286	0.914164	0.999722
XM_005674785.3	102183726	ROBO1	transcript	4.54338	5.11089	-0.169809	0.275164	0.999722
XM_005674792.3	102187985	CHMP2B	transcript	24.5058	19.4238	0.335294	0.918427	0.999722
XM_005674804.3	102191271	PROS1	transcript	15.271	12.0015	0.347581	0.646554	0.999722
XM_005674833.3	102176560	FILIP1L	transcript	4.65226	3.28739	0.500987	0.794387	0.999722
XM_005674837.3	102177469	TBC1D23	transcript	44.0895	36.1632	0.285911	0.46103	0.999722
XM_005674841.3	102178662	TOMM70	transcript	19.509	16.6723	0.226693	0.671623	0.999722
XM_005674848.3	102180153	LOC102180153	transcript	117.374	71.1247	0.722689	0.702324	0.999722
XM_005674849.3	102180153	LOC102180153	transcript	5.2612	3.26132	0.689933	0.491769	0.999722
XM_005674851.3	102180889	LOC102180889	transcript	9.10664	5.85433	0.637415	0.959359	0.999722
XM_005674852.3	102180889	LOC102180889	transcript	3.91087	2.86641	0.448245	0.848971	0.999722
XM_005674853.3	102180889	LOC102180889	transcript	20.4299	13.2019	0.629939	0.673084	0.999722
XM_005674864.3	102183912	SENP7	transcript	5.5804	6.44905	-0.208717	0.920816	0.999722
XM_005674865.2	102184375	TRMT10C	transcript	7.15084	5.28143	0.437184	0.583778	0.999722
XM_005674866.2	102184375	TRMT10C	transcript	5.32027	5.08107	0.0663666	0.922702	0.999722
XM_005674867.2	102184375	TRMT10C	transcript	2.58392	1.67355	0.626644	0.89295	0.999722
XM_005674868.3	102185037	ZBTB11	transcript	11.6719	10.6765	0.128603	0.767598	0.999722
XM_005674869.3	102185310	RPL24	transcript	441.434	345.156	0.354953	0.986139	0.999722
XM_005674904.3	102177750	PLCXD2	transcript	6.73137	6.10302	0.141378	0.669851	0.999722
XM_005674916.3	102181162	CD200	transcript	2.55339	2.80462	-0.135393	0.976538	0.999722
XM_005674922.3	102182539	SLC35A5	transcript	6.29552	6.42299	-0.0289187	0.872585	0.999722
XM_005674923.3	102182539	SLC35A5	transcript	8.33741	5.92833	0.491973	0.677052	0.999722
XM_005674931.2	102184376	SPICE1	transcript	2.13127	0.402053	2.40625	0.216967	0.999722
XM_005674936.3	102186053	ATP6V1A	transcript	35.3675	27.7103	0.352	0.417501	0.999722
XM_005674937.3	102186053	ATP6V1A	transcript	4.1937	3.58733	0.225313	0.718315	0.999722
XM_005674953.3	102190735	ARHGAP31	transcript	7.40144	7.88965	-0.092156	0.360402	0.999722
XM_005674954.3	102190993	TMEM39A	transcript	9.18912	7.83762	0.22951	0.553463	0.999722
XM_005674965.2	102170266	LOC102170266	transcript	82.0645	60.3371	0.443713	0.864377	0.999722
XM_005674982.3	102176363	GSK3B	transcript	6.84148	5.21832	0.390724	0.715398	0.999722
XM_005674988.3	102177927	NDUFB4	transcript	36.8678	25.8443	0.512516	0.836164	0.999722
XM_005674990.2	102178665	RABL3	transcript	11.9436	9.15404	0.383757	0.556908	0.999722
XM_005674994.3	102178947	GTF2E1	transcript	6.66769	5.13886	0.375739	0.316685	0.999722
XM_005675002.3	102181721	GOLGB1	transcript	17.0857	16.9882	0.00825612	0.856922	0.999722
XM_005675022.3	102186055	CSTA	transcript	84.0335	64.6464	0.378394	0.390564	0.999722
XM_005675023.2	102186341	CCDC58	transcript	11.2088	7.78473	0.525913	0.302666	0.999722
XM_005675030.3	102188085	PARP14	transcript	5.60437	3.67422	0.609116	0.509262	0.999722
XM_005675049.3	108633203	RPL35A	transcript	479.425	205.027	1.22549	0.858336	0.999722
XM_005675050.3	108633203	RPL35A	transcript	209.888	227.401	-0.115618	0.833378	0.999722
XM_005675056.2	102171376	RUBCN	transcript	2.68871	2.5132	0.0973883	0.260922	0.999722
XM_005675057.2	102171376	RUBCN	transcript	4.88339	4.86251	0.00618148	0.306989	0.999722
XM_005675067.2	102174697	RNF168	transcript	6.0777	6.32792	-0.0582057	0.196428	0.999722
XM_005675070.2	102175246	WDR53	transcript	1.72496	2.03735	-0.240135	0.736592	0.999722
XM_005675072.3	102176269	CEP19	transcript	4.85324	3.96527	0.291528	0.871144	0.999722
XM_005675076.3	102177195	SENP5	transcript	8.88489	6.79924	0.38598	0.280893	0.999722
XM_005675077.3	102177473	NCBP2	transcript	23.5656	16.9695	0.473745	0.515199	0.999722
XM_005675082.3	102178485	DLG1	transcript	8.87354	8.00318	0.148937	0.646467	0.999722
XM_005675093.3	102181073	APOD	transcript	45.7001	32.0501	0.51187	0.942303	0.999722
XM_005675094.3	102181337	PPP1R2	transcript	70.0551	49.9312	0.488549	0.621104	0.999722
XM_005675100.3	102184196	LRRC15	transcript	99.2455	78.5063	0.338192	0.574739	0.999722
XM_005675101.3	102184196	LRRC15	transcript	12.871	6.38746	1.01081	0.105403	0.999722
XM_005675107.3	102185118	OPA1	transcript	9.20438	7.19458	0.355411	0.418608	0.999722
XM_005675108.3	102186157	ATP13A4	transcript	7.20045	6.94708	0.0516809	0.988321	0.999722
XM_005675123.3	102189710	CLDN1	transcript	170.784	153.316	0.155666	0.473032	0.999722
XM_005675126.3	102190550	TP63	transcript	63.1535	65.6467	-0.05586	0.967845	0.999722
XM_005675131.3	102190550	TP63	transcript	4.89422	4.93928	-0.01322	0.594522	0.999722
XM_005675132.3	102168301	TPRG1	transcript	2.84088	3.35528	-0.240094	0.696816	0.999722
XM_005675134.3	102168579	LPP	transcript	6.73011	6.15085	0.129845	0.204204	0.999722
XM_005675136.3	102169705	BCL6	transcript	9.80117	9.5723	0.0340889	0.0998012	0.999722
XM_005675137.3	102169705	BCL6	transcript	0.991678	1.73927	-0.810537	0.811634	0.999722
XM_005675141.3	102171378	MASP1	transcript	3.25515	2.8897	0.171806	0.416158	0.999722
XM_005675152.3	102173784	EIF4A2	transcript	104.436	91.0616	0.197706	0.657323	0.999722
XM_005675153.3	102174340	RFC4	transcript	9.42861	7.72111	0.288238	0.109345	0.999722
XM_005675162.2	102176459	DNAJB11	transcript	6.02422	2.54349	1.24397	0.314884	0.999722
XM_005675179.3	102180892	MAGEF1	transcript	9.68835	7.79331	0.314016	0.228378	0.999722
XM_005675180.2	102181164	LOC102181164	transcript	57.2076	41.638	0.458306	0.638913	0.999722
XM_005675184.3	102182068	POLR2H	transcript	9.69389	7.33394	0.402488	0.152039	0.999722
XM_005675195.3	102184661	ABCF3	transcript	12.492	11.4972	0.11972	0.906718	0.999722
XM_005675196.3	102184947	AP2M1	transcript	14.0713	5.61977	1.32418	0.181807	0.999722
XM_005675197.3	102184947	AP2M1	transcript	46.5893	47.7125	-0.0343695	0.152548	0.999722
XM_005675201.3	102186159	ABCC5	transcript	2.73886	1.99592	0.456525	0.496813	0.999722
XM_005675202.2	102186159	ABCC5	transcript	5.78296	6.65311	-0.202221	0.661371	0.999722
XM_005675204.3	102186804	PARL	transcript	28.3355	23.0493	0.297884	0.639739	0.999722
XM_005675218.3	102190461	DCUN1D1	transcript	2.60503	2.53445	0.0396305	0.714644	0.999722
XM_005675219.3	102190912	ATP11B	transcript	1.43764	4.88016	-1.76322	0.398101	0.999722
XM_005675220.3	102191375	DNAJC19	transcript	19.0016	14.505	0.389573	0.639526	0.999722
XM_005675225.3	102168206	FXR1	transcript	20.6086	14.3201	0.525202	0.312562	0.999722
XM_005675226.3	102168206	FXR1	transcript	1.02488	1.3106	-0.354771	0.608894	0.999722
XM_005675231.3	102171379	LRRC58	transcript	19.2937	16.9984	0.182731	0.92217	0.999722
XM_005675263.3	102182730	EIF2B5	transcript	29.2196	23.1243	0.337526	0.49257	0.999722
XM_005675278.3	102189432	NDUFB5	transcript	28.2623	21.3659	0.403569	0.990656	0.999722
XM_005675281.3	102190075	MRPL47	transcript	14.7075	10.6651	0.463658	0.557985	0.999722
XM_005675289.3	102168391	PIK3CA	transcript	0.857956	2.71738	-1.66324	0.415659	0.999722
XM_005675305.3	102172575	ECT2	transcript	2.15564	0.501231	2.10457	0.230547	0.999722
XM_005675308.3	102173335	TNFSF10	transcript	8.61789	5.92344	0.5409	0.174252	0.999722
XM_005675316.3	102174699	TNIK	transcript	3.12472	3.43939	-0.138426	0.909188	0.999722
XM_005675323.2	102176407	RPL22L1	transcript	115.227	75.3539	0.612724	0.523943	0.999722
XM_005675332.3	102179047	PRKCI	transcript	22.6406	20.6898	0.12999	0.817	0.999722
XM_005675333.3	102179323	GPR160	transcript	10.9478	9.63283	0.184615	0.246709	0.999722
XM_005675336.3	102180082	PHC3	transcript	2.04326	2.81598	-0.462761	0.403202	0.999722
XM_005675338.3	102180702	SEC62	transcript	30.0557	28.1703	0.0934623	0.393416	0.999722
XM_005675352.3	102184557	GOLIM4	transcript	39.9781	40.7848	-0.0288213	0.312754	0.999722
XM_005675358.3	102185954	PDCD10	transcript	21.0517	20.345	0.0492584	0.494408	0.999722
XM_005675373.3	102171103	SPTSSB	transcript	36.8923	29.0301	0.345768	0.536184	0.999722
XM_005675374.3	102171656	NMD3	transcript	30.4868	25.4559	0.260185	0.326346	0.999722
XM_005675377.3	102172844	PPM1L	transcript	5.27943	5.526	-0.0658537	0.266393	0.999722
XM_005675382.3	102173690	TRIM59	transcript	5.85475	7.32029	-0.322294	0.805107	0.999722
XM_005675389.2	102176167	MFSD1	transcript	15.1463	11.7105	0.37116	0.641167	0.999722
XM_005675390.3	102176461	GFM1	transcript	10.1592	8.71831	0.220661	0.46737	0.999722
XM_005675392.3	102176732	MLF1	transcript	10.4523	6.601	0.663067	0.456351	0.999722
XM_005675405.3	102182170	TIPARP	transcript	12.9981	10.4339	0.317017	0.711723	0.999722
XM_005675406.3	102182445	SSR3	transcript	42.4206	33.7349	0.330524	0.918657	0.999722
XM_005675418.3	102185872	ARHGEF26	transcript	1.88812	3.52647	-0.901274	0.166903	0.999722
XM_005675421.3	102186525	MBNL1	transcript	3.65252	2.69063	0.440948	0.996792	0.999722
XM_005675423.3	102186525	MBNL1	transcript	3.11903	4.41657	-0.501829	0.495785	0.999722
XM_005675426.2	102186525	MBNL1	transcript	4.85635	5.66288	-0.221664	0.423774	0.999722
XM_005675428.3	102186525	MBNL1	transcript	11.7289	10.2479	0.194737	0.978514	0.999722
XM_005675433.3	102186525	MBNL1	transcript	12.4614	12.1498	0.0365241	0.630923	0.999722
XM_005675436.3	102189994	IGSF10	transcript	7.2504	8.45008	-0.220904	0.0216323	0.999722
XM_005675440.3	102190995	GPR87	transcript	19.9936	16.7238	0.257636	0.388212	0.999722
XM_005675448.3	102169223	LOC102169223	transcript	18.5329	16.8671	0.135875	0.733963	0.999722
XM_005675449.3	102169520	EIF2A	transcript	35.6462	30.475	0.226122	0.634027	0.999722
XM_005675450.2	102169801	RNF13	transcript	32.397	25.4558	0.347869	0.745574	0.999722
XM_005675453.3	102170468	COMMD2	transcript	14.196	10.8865	0.382936	0.359388	0.999722
XM_005675457.3	102171465	TM4SF1	transcript	133.285	80.464	0.728101	0.34681	0.999722
XM_005675465.3	102173692	CPA3	transcript	4.51086	1.73436	1.379	0.726711	0.999722
XM_005675475.2	102176830	SLC9A9	transcript	8.46671	7.02671	0.268953	0.482465	0.999722
XM_005675479.3	102177101	U2SURP	transcript	10.5035	9.45457	0.151781	0.553613	0.999722
XM_005675483.3	102178771	XRN1	transcript	17.488	14.9084	0.230236	0.489519	0.999722
XM_005675484.3	102178771	XRN1	transcript	2.65293	2.59347	0.0327009	0.805254	0.999722
XM_005675491.2	102180802	RNF7	transcript	19.5321	15.3083	0.35153	0.519305	0.999722
XM_005675506.2	102184200	COPB2	transcript	47.4914	38.0177	0.320996	0.626177	0.999722
XM_005675507.3	102184476	MRPS22	transcript	11.7396	9.93839	0.240306	0.715082	0.999722
XM_005675529.3	102189714	IL20RB	transcript	26.6912	25.0266	0.0929056	0.0660226	0.999722
XM_005675535.3	102191181	PCCB	transcript	12.913	12.8682	0.00501612	0.636773	0.999722
XM_005675536.3	102191464	MSL2	transcript	11.701	13.3256	-0.187568	0.620689	0.999722
XM_005675543.3	102170094	ANAPC13	transcript	3.62841	3.11086	0.222025	0.497938	0.999722
XM_005675544.3	102170094	ANAPC13	transcript	6.20111	4.66646	0.4102	0.943728	0.999722
XM_005675545.3	102170094	ANAPC13	transcript	3.2958	2.55547	0.367039	0.884807	0.999722
XM_005675551.3	102172205	LOC102172205	transcript	19.8006	15.2034	0.381151	0.565634	0.999722
XM_005675557.3	102173130	TOPBP1	transcript	6.74497	7.23024	-0.100231	0.959644	0.999722
XM_005675566.3	102177006	CCNL1	transcript	3.35016	1.63832	1.03201	0.318968	0.999722
XM_005675605.3	102173132	NPHP3	transcript	3.51906	4.25702	-0.274653	0.636301	0.999722
XM_005675607.3	102173693	ACKR4	transcript	3.39828	2.39953	0.502049	0.669523	0.999722
XM_005675609.3	102174247	ACPP	transcript	14.1401	15.3733	-0.120633	0.124848	0.999722
XM_005675622.3	102178310	WRB	transcript	11.8455	8.90694	0.411332	0.744311	0.999722
XM_005675642.3	102183643	NDUFV3	transcript	3.54847	1.66732	1.08967	0.667643	0.999722
XM_005675647.3	102184667	CBS	transcript	3.0231	1.1975	1.336	0.722978	0.999722
XM_005675653.3	102186527	LOC102186527	transcript	128.738	104.671	0.298575	0.661321	0.999722
XM_005675654.3	102186806	LOC102186806	transcript	104.818	84.0089	0.319278	0.861241	0.999722
XM_005675677.3	102169524	S100B	transcript	5.65495	4.59373	0.299848	0.753923	0.999722
XM_005675697.3	102174881	TTC3	transcript	5.39638	6.28483	-0.219882	0.969909	0.999722
XM_005675699.3	102174881	TTC3	transcript	6.7326	7.85175	-0.221849	0.447893	0.999722
XM_005675709.3	102178401	COL6A6	transcript	4.09206	5.30959	-0.375771	0.209526	0.999722
XM_005675720.3	102181243	DPH3	transcript	8.31862	6.97085	0.255008	0.460506	0.999722
XM_005675805.3	102186637	LOC102186637	transcript	8.70309	8.87743	-0.0286142	0.594503	0.999722
XM_005675814.3	102188446	TUBGCP5	transcript	10.8071	10.0708	0.101798	0.43004	0.999722
XM_005675815.3	102188905	IMP4	transcript	9.54032	3.46697	1.46036	0.0578998	0.999722
XM_005675817.3	102188905	IMP4	transcript	4.29541	8.14746	-0.923553	0.34428	0.999722
XM_005675823.3	102190997	LOC102190997	transcript	14.6649	8.20406	0.837958	0.0185083	0.999722
XM_005675825.3	102191279	PLEKHB2	transcript	18.1149	15.1279	0.259969	0.797983	0.999722
XM_005675826.3	102191279	PLEKHB2	transcript	5.48996	4.88333	0.16893	0.492864	0.999722
XM_005675838.3	102174167	POLR2D	transcript	9.93853	8.41613	0.239877	0.0123934	0.999722
XM_005675840.3	102174781	WDR33	transcript	15.3283	14.7791	0.0526403	0.142067	0.999722
XM_005675845.3	102176368	MFSD6	transcript	20.436	18.8003	0.12036	0.957084	0.999722
XM_005675847.3	102177103	HIBCH	transcript	12.6126	13.267	-0.0729731	0.175692	0.999722
XM_005675860.2	102181166	PMS1	transcript	5.82515	5.02227	0.213955	0.712632	0.999722
XM_005675862.3	102181725	OSGEPL1	transcript	2.62184	2.17468	0.269774	0.96554	0.999722
XM_005675864.3	102181996	ASNSD1	transcript	3.82837	4.12422	-0.107389	0.270045	0.999722
XM_005675868.3	102183732	COL5A2	transcript	103.767	90.1752	0.202543	0.859454	0.999722
XM_005675869.3	100860938	COL3A1	transcript	2894.09	2014.37	0.522784	0.915037	0.999722
XM_005675870.3	102184848	GULP1	transcript	5.18574	4.60336	0.171863	0.861339	0.999722
XM_005675875.3	100861156	CALCRL	transcript	5.90857	5.78639	0.0301455	0.0959533	0.999722
XM_005675879.2	102187004	ZC3H15	transcript	23.3639	20.4579	0.191623	0.539313	0.999722
XM_005675883.3	102189169	NUP35	transcript	13.6592	11.5227	0.245392	0.340529	0.999722
XM_005675898.2	102170739	CWC22	transcript	5.71639	7.51546	-0.394758	0.0323818	0.999722
XM_005675899.3	102170739	CWC22	transcript	5.40075	1.24558	2.11634	0.0021557	0.679403
XM_005675910.3	102173789	FKBP7	transcript	12.0288	8.88015	0.437841	0.6988	0.999722
XM_005675911.2	102173789	FKBP7	transcript	5.19037	3.42078	0.601512	0.917178	0.999722
XM_005675928.3	102178218	MTX2	transcript	14.044	11.6089	0.274721	0.508292	0.999722
XM_005675936.3	102180353	ATP5G3	transcript	94.0418	67.4766	0.478914	0.764021	0.999722
XM_005675937.3	102180634	ATF2	transcript	16.956	15.6017	0.120098	0.790616	0.999722
XM_005675946.3	102183110	CIR1	transcript	13.1135	11.3137	0.212986	0.809485	0.999722
XM_005675949.3	102183919	LOC102183919	transcript	3.36464	2.17738	0.627856	0.028853	0.999722
XM_005675953.3	102184383	RAPGEF4	transcript	7.92049	6.53508	0.277385	0.469427	0.999722
XM_005675964.2	100861370	HAT1	transcript	18.716	13.9999	0.418851	0.320015	0.999722
XM_005675966.3	102187993	DYNC1I2	transcript	2.91213	0.747552	1.96183	0.394722	0.999722
XM_005675968.3	102187993	DYNC1I2	transcript	55.1726	45.9214	0.264787	0.932794	0.999722
XM_005675984.2	102168777	SSB	transcript	44.5849	37.5195	0.248916	0.519503	0.999722
XM_005675987.3	102169228	METTL5	transcript	3.30517	2.98986	0.144649	0.645159	0.999722
XM_005675990.3	102170186	PHOSPHO2	transcript	5.39719	5.86718	-0.120459	0.164272	0.999722
XM_005675991.3	102170186	PHOSPHO2	transcript	1.21868	0.093987	3.69671	0.411135	0.999722
XM_005675998.3	102171553	PPIG	transcript	4.38102	4.67951	-0.0950921	0.423955	0.999722
XM_005676002.3	102172945	FASTKD1	transcript	6.27543	5.72553	0.132305	0.98903	0.999722
XM_005676011.3	102175167	SPC25	transcript	2.43253	2.38944	0.0257867	0.93894	0.999722
XM_005676013.3	102175624	NOSTRIN	transcript	3.34195	1.88293	0.827716	0.79577	0.999722
XM_005676043.3	102183462	FAP	transcript	26.7222	22.4776	0.249551	0.48137	0.999722
XM_005676046.3	102184205	DPP4	transcript	17.2506	15.7765	0.128874	0.597587	0.999722
XM_005676052.2	102185511	PSMD14	transcript	28.6424	22.0819	0.375287	0.588962	0.999722
XM_005676064.3	102188539	ITGB6	transcript	5.36098	6.21869	-0.214114	0.361172	0.999722
XM_005676076.3	102188981	2021-03-07	transcript	42.7821	39.5075	0.114879	0.561299	0.999722
XM_005676089.3	102191743	BAZ2B	transcript	3.67476	3.07421	0.257432	0.72163	0.999722
XM_005676094.3	102170919	WDSUB1	transcript	3.30339	1.1579	1.51243	0.283134	0.999722
XM_005676099.3	102172010	DAPL1	transcript	125.038	77.5377	0.689398	0.663742	0.999722
XM_005676108.3	100860926	ACVR1	transcript	14.1	14.5305	-0.0433919	0.802577	0.999722
XM_005676127.3	102178775	STAM2	transcript	12.334	10.2608	0.265485	0.360081	0.999722
XM_005676151.3	102183645	RIF1	transcript	2.33361	1.05287	1.14824	0.481585	0.999722
XM_005676153.3	102184100	TNFAIP6	transcript	4.44347	4.21103	0.0775163	0.46798	0.999722
XM_005676159.3	102185512	RND3	transcript	47.843	33.3389	0.521101	0.441967	0.999722
XM_005676161.3	102186809	LYPD6	transcript	12.0882	11.0848	0.125013	0.351061	0.999722
XM_005676169.2	102188807	EPC2	transcript	10.7643	9.46219	0.186009	0.371734	0.999722
XM_005676172.3	102189526	ORC4	transcript	6.33899	3.47417	0.867582	0.00769855	0.999722
XM_005676173.3	100860918	ACVR2A	transcript	22.6869	19.2713	0.235406	0.325782	0.999722
XM_005676183.3	102169059	HNMT	transcript	6.00817	6.4282	-0.0974895	0.317326	0.999722
XM_005676186.2	102169916	CXCR4	transcript	14.1963	11.9533	0.248106	0.971204	0.999722
XM_005676187.3	102170188	DARS	transcript	38.604	31.1425	0.309865	0.601566	0.999722
XM_005676193.3	102172302	RAB3GAP1	transcript	28.1705	22.5608	0.320368	0.450684	0.999722
XM_005676205.3	102175445	NCKAP5	transcript	3.4984	4.07464	-0.21998	0.429791	0.999722
XM_005676246.3	102179710	DDX18	transcript	10.3283	10.2157	0.0158194	0.952878	0.999722
XM_005676252.3	102182266	DBI	transcript	164.253	112.884	0.541079	0.589105	0.999722
XM_005676254.3	102182546	C2H2orf76	transcript	4.46189	4.19285	0.0897242	0.717974	0.999722
XM_005676255.3	102182546	C2H2orf76	transcript	5.15428	2.99076	0.785258	0.252417	0.999722
XM_005676268.3	102186349	NIFK	transcript	25.4521	20.1755	0.335181	0.553563	0.999722
XM_005676269.3	102186639	TSN	transcript	14.8786	10.8607	0.454122	0.251954	0.999722
XM_005676274.3	102187901	GYPC	transcript	2.75457	3.6994	-0.425462	0.0287642	0.999722
XM_005676275.3	102187901	GYPC	transcript	5.77887	3.01193	0.940101	0.281944	0.999722
XM_005676282.3	102190362	NABP1	transcript	1.10994	0.011509	6.59157	0.644516	0.999722
XM_005676283.3	102190362	NABP1	transcript	2.23443	2.67238	-0.258219	0.83618	0.999722
XM_005676284.3	100861147	SDPR	transcript	14.003	12.4167	0.173451	0.509255	0.999722
XM_005676286.3	102191745	SLC39A10	transcript	13.1358	8.79841	0.578192	0.429257	0.999722
XM_005676287.3	102191745	SLC39A10	transcript	43.3687	42.6416	0.0243933	0.787079	0.999722
XM_005676288.3	102191745	SLC39A10	transcript	8.77151	7.07552	0.309988	0.0140703	0.999722
XM_005676292.3	106501913	STK17B	transcript	23.7974	20.1598	0.239327	0.710578	0.999722
XM_005676295.2	102170189	GTF3C3	transcript	11.3679	9.83563	0.208882	0.0680254	0.999722
XM_005676296.3	102170473	PGAP1	transcript	4.37914	4.20529	0.0584403	0.175526	0.999722
XM_005676299.3	102171199	SF3B1	transcript	61.0111	66.4078	-0.12228	0.487285	0.999722
XM_005676300.3	102171199	SF3B1	transcript	6.72634	3.89178	0.789392	0.105366	0.999722
XM_005676301.3	102171664	COQ10B	transcript	9.98403	8.581	0.218475	0.885691	0.999722
XM_005676305.3	102173048	HSPE1	transcript	41.9042	34.8195	0.267202	0.935421	0.999722
XM_005676308.3	102173340	RFTN2	transcript	5.06305	4.2129	0.265193	0.828551	0.999722
XM_005676309.3	102173340	RFTN2	transcript	4.19608	3.26869	0.360328	0.348564	0.999722
XM_005676339.3	102187632	LOC102187632	transcript	17.5169	15.4127	0.184623	0.618431	0.999722
XM_005676345.3	102189172	BZW1	transcript	135.51	105.911	0.355545	0.649497	0.999722
XM_005676346.3	100861149	CLK1	transcript	82.3437	65.8446	0.322594	0.489411	0.999722
XM_005676357.3	102168216	NDUFB3	transcript	32.3886	29.3445	0.142396	0.710821	0.999722
XM_005676364.3	102169919	CASP8	transcript	2.72688	1.6287	0.743527	0.638472	0.999722
XM_005676365.3	102169919	CASP8	transcript	3.01702	3.12835	-0.0522764	0.623046	0.999722
XM_005676369.3	102171285	TRAK2	transcript	9.71778	2.90834	1.74043	0.121746	0.999722
XM_005676380.3	102173978	SUMO1	transcript	49.0902	40.5873	0.274408	0.887693	0.999722
XM_005676381.3	102174252	NOP58	transcript	15.5581	16.668	-0.0994132	0.651084	0.999722
XM_005676390.3	102176567	LOC102176567	transcript	9.00501	7.49198	0.265381	0.898363	0.999722
XM_005676407.3	102179992	NRP2	transcript	7.91951	7.0651	0.164701	0.269837	0.999722
XM_005676410.3	102179992	NRP2	transcript	11.9162	11.3961	0.0643885	0.648071	0.999722
XM_005676412.3	102179992	NRP2	transcript	0.580244	1.58422	-1.44904	0.983176	0.999722
XM_005676414.3	100861376	NDUFS1	transcript	18.308	15.4822	0.241861	0.694943	0.999722
XM_005676424.3	102184101	FASTKD2	transcript	10.561	8.73489	0.273881	0.428389	0.999722
XM_005676446.3	102190002	IDH1	transcript	39.7578	37.5145	0.0837906	0.728843	0.999722
XM_005676490.3	102178577	LANCL1	transcript	7.64784	11.1152	-0.539414	0.464019	0.999722
XM_005676498.3	102181170	IKZF2	transcript	0.509983	1.47453	-1.53173	0.136134	0.999722
XM_005676535.2	100861377	PNKD	transcript	12.916	12.0366	0.101733	0.722149	0.999722
XM_005676537.1	102191473	LOC102191473	transcript	18.2585	10.3332	0.821282	0.995994	0.999722
XM_005676547.3	102170277	RNF25	transcript	3.84501	1.52513	1.33405	0.606873	0.999722
XM_005676562.2	102173513	ZFAND2B	transcript	6.11793	4.88027	0.326081	0.89777	0.999722
XM_005676573.3	100861157	ABCB6	transcript	8.11304	7.92279	0.0342344	0.680652	0.999722
XM_005676574.3	102176371	GLB1L	transcript	1.97578	2.03518	-0.0427374	0.474749	0.999722
XM_005676582.3	102178119	LOC102178119	transcript	5.72363	3.92183	0.545402	0.184265	0.999722
XM_005676602.2	102183467	EPHA4	transcript	22.6487	22.3468	0.019359	0.647859	0.999722
XM_005676607.3	100861378	FARSB	transcript	32.2774	26.0386	0.309872	0.402269	0.999722
XM_005676659.3	102173427	SP140	transcript	3.23939	4.27446	-0.400021	0.315396	0.999722
XM_005676676.2	102180441	EIF4E2	transcript	10.7616	7.67056	0.488493	0.681733	0.999722
XM_005676683.2	102182002	AK2	transcript	4.63538	2.48302	0.900593	0.0630189	0.999722
XM_005676684.3	102182002	AK2	transcript	20.6129	18.4055	0.163417	0.640305	0.999722
XM_005676696.3	102185408	ZBTB8OS	transcript	8.50524	7.76296	0.131745	0.614595	0.999722
XM_005676701.3	102186536	BSDC1	transcript	3.30476	7.32701	-1.14868	0.047769	0.999722
XM_005676702.3	102186536	BSDC1	transcript	2.3369	0.602402	1.9558	0.000377475	0.538287
XM_005676710.3	102189254	EIF3I	transcript	50.8383	41.3079	0.299498	0.672717	0.999722
XM_005676711.3	102189530	IQCC	transcript	1.11392	1.2789	-0.199258	0.738109	0.999722
XM_005676712.1	102189807	CCDC28B	transcript	7.94958	5.95335	0.417176	0.233887	0.999722
XM_005676715.3	102190562	KPNA6	transcript	12.3025	12.6449	-0.0396113	0.978	0.999722
XM_005676716.3	102190829	KHDRBS1	transcript	32.1549	31.027	0.0515151	0.31379	0.999722
XM_005676724.3	102168870	PEF1	transcript	16.1392	14.7249	0.132313	0.190973	0.999722
XM_005676735.3	102171935	SNRNP40	transcript	12.7785	11.339	0.17242	0.47899	0.999722
XM_005676743.2	102172215	PUM1	transcript	3.78684	5.74131	-0.600388	0.338197	0.999722
XM_005676747.3	102174346	LAPTM5	transcript	17.0736	16.3303	0.0642158	0.171415	0.999722
XM_005676767.3	102178956	TRNAU1AP	transcript	10.4665	8.81998	0.246928	0.618621	0.999722
XM_005676771.3	102180268	PHACTR4	transcript	5.19989	6.16435	-0.245469	0.468101	0.999722
XM_005676777.3	102181734	MED18	transcript	4.18588	3.1942	0.390077	0.658718	0.999722
XM_005676779.3	102182178	DNAJC8	transcript	30.2248	27.5909	0.131541	0.978071	0.999722
XM_005676782.3	102183018	EYA3	transcript	8.28625	8.7807	-0.0836171	0.972932	0.999722
XM_005676786.3	102184207	RPA2	transcript	12.8804	12.3065	0.0657567	0.264212	0.999722
XM_005676789.3	102184956	STX12	transcript	18.9321	17.3842	0.123057	0.58551	0.999722
XM_005676796.3	102188269	NUDC	transcript	22.7071	25.0137	-0.139573	0.389912	0.999722
XM_005676807.3	102190744	SFN	transcript	218.736	231.864	-0.0840904	0.669685	0.999722
XM_005676830.3	102173981	MTFR1L	transcript	3.37951	3.50548	-0.0527997	0.400867	0.999722
XM_005676835.3	102175170	TMEM50A	transcript	69.7215	51.076	0.448959	0.846021	0.999722
XM_005676843.3	102177482	NIPAL3	transcript	18.4456	19.585	-0.0864782	0.785442	0.999722
XM_005676850.3	102179247	SRSF10	transcript	17.6884	13.7813	0.360094	0.151577	0.999722
XM_005676851.3	102179247	SRSF10	transcript	3.93574	6.01154	-0.611099	0.359342	0.999722
XM_005676853.3	102179247	SRSF10	transcript	6.24208	4.44502	0.489837	0.476991	0.999722
XM_005676855.3	102179247	SRSF10	transcript	3.7312	2.20879	0.756386	0.331352	0.999722
XM_005676857.3	102180711	FUCA1	transcript	18.5395	14.2636	0.378272	0.524215	0.999722
XM_005676858.2	102180980	HMGCL	transcript	6.65499	5.3209	0.322768	0.3834	0.999722
XM_005676862.3	102181908	LYPLA2	transcript	19.5836	17.6633	0.148891	0.689543	0.999722
XM_005676864.3	102182359	RPL11	transcript	841.64	587.607	0.518352	0.565533	0.999722
XM_005676879.3	102185879	KDM1A	transcript	28.0538	24.073	0.22078	0.0714423	0.999722
XM_005676883.3	102186813	C1QB	transcript	7.4354	3.97923	0.901922	0.826149	0.999722
XM_005676887.3	102187545	C1QA	transcript	11.996	5.06445	1.24407	0.983226	0.999722
XM_005676924.3	102174610	MREG	transcript	23.8108	17.5013	0.444154	0.567605	0.999722
XM_005677030.3	102190564	DDOST	transcript	53.5763	40.2944	0.411016	0.591667	0.999722
XM_005677073.3	102186916	SFT2D2	transcript	40.0386	33.9974	0.235967	0.915242	0.999722
XM_005677092.2	102168400	TMCO1	transcript	34.779	28.5394	0.285262	0.863226	0.999722
XM_005677108.3	102173620	CREG1	transcript	69.5584	52.1788	0.414763	0.918482	0.999722
XM_005677115.3	102177576	RGS5	transcript	33.6158	33.5812	0.00148773	0.349055	0.999722
XM_005677120.3	102179058	HSD17B7	transcript	7.89666	6.9936	0.175207	0.65582	0.999722
XM_005677121.3	100860806	DDR2	transcript	7.32039	6.6716	0.133888	0.579492	0.999722
XM_005677122.3	100860806	DDR2	transcript	9.38598	9.35222	0.00519852	0.546386	0.999722
XM_005677124.3	100860806	DDR2	transcript	1.72797	2.76865	-0.680104	0.233637	0.999722
XM_005677142.3	102184296	DUSP12	transcript	13.0987	10.5723	0.309127	0.779413	0.999722
XM_005677151.3	102186356	LOC102186356	transcript	3.1216	1.51794	1.04018	0.62373	0.999722
XM_005677152.3	102186815	UHMK1	transcript	17.6483	15.7573	0.163516	0.592302	0.999722
XM_005677156.3	102189176	SDHC	transcript	26.562	24.3428	0.125868	0.577691	0.999722
XM_005677158.2	102189639	MPZ	transcript	3.67853	2.7459	0.421849	0.674762	0.999722
XM_005677168.3	102168499	PPOX	transcript	2.27993	0.401533	2.5054	0.380742	0.999722
XM_005677169.3	102168499	PPOX	transcript	2.37882	2.39345	-0.00884878	0.37787	0.999722
XM_005677179.3	102171020	PFDN2	transcript	10.8565	11.2852	-0.0558769	0.797806	0.999722
XM_005677184.3	102171560	NECTIN4	transcript	14.4457	11.7868	0.293464	0.249354	0.999722
XM_005677185.3	102171560	NECTIN4	transcript	16.0245	13.8243	0.213072	0.602737	0.999722
XM_005677187.3	102171560	NECTIN4	transcript	5.50781	3.09535	0.831375	0.115941	0.999722
XM_005677199.3	102175451	F11R	transcript	42.4547	34.381	0.304312	0.224088	0.999722
XM_005677223.2	102183744	COPA	transcript	38.8664	34.0736	0.189866	0.685375	0.999722
XM_005677226.3	102184678	DCAF8	transcript	2.95835	3.72742	-0.333387	0.286841	0.999722
XM_005677238.3	102187637	TAGLN2	transcript	130.373	129.157	0.0135155	0.589221	0.999722
XM_005677253.3	102168313	FCER1A	transcript	3.49346	2.09485	0.737811	0.949879	0.999722
XM_005677288.3	102179433	LOC102179433	transcript	2.41111	2.16102	0.157985	0.310917	0.999722
XM_005677290.3	102179999	LOC102179999	transcript	5.36282	4.58585	0.225801	0.351381	0.999722
XM_005677334.3	102173349	MRPL24	transcript	19.4514	15.3619	0.340519	0.442911	0.999722
XM_005677339.3	102174611	NAXE	transcript	13.3177	11.9597	0.155167	0.78291	0.999722
XM_005677346.1	102176572	CCT3	transcript	73.9757	60.1934	0.297448	0.66695	0.999722
XM_005677351.2	102177674	TMEM79	transcript	18.1545	18.2158	-0.00486144	0.431683	0.999722
XM_005677358.3	102179434	SEMA4A	transcript	2.8676	7.70388	-1.42574	0.236723	0.999722
XM_005677359.3	102180000	RAB25	transcript	36.2532	31.5081	0.202387	0.246436	0.999722
XM_005677361.3	102180272	LAMTOR2	transcript	24.0928	18.0021	0.420437	0.835765	0.999722
XM_005677363.3	102180905	SSR2	transcript	64.2228	50.2841	0.352985	0.951451	0.999722
XM_005677368.3	102182005	KIAA0907	transcript	10.8227	11.1923	-0.0484467	0.899495	0.999722
XM_005677369.3	102182005	KIAA0907	transcript	6.7049	7.00135	-0.0624175	0.61107	0.999722
XM_005677374.3	102183377	MSTO1	transcript	3.57509	2.65315	0.430273	0.506913	0.999722
XM_005677376.3	102183837	GON4L	transcript	1.64838	3.30581	-1.00395	0.173792	0.999722
XM_005677377.3	102183837	GON4L	transcript	3.79499	3.32683	0.189951	0.973902	0.999722
XM_005677378.3	102183837	GON4L	transcript	1.81744	0.737058	1.30206	0.299823	0.999722
XM_005677386.3	102186540	FDPS	transcript	13.8592	13.0608	0.0855951	0.996193	0.999722
XM_005677388.3	102186540	FDPS	transcript	22.9178	13.147	0.801734	0.171712	0.999722
XM_005677389.2	102186540	FDPS	transcript	5.17394	3.62532	0.513155	0.938796	0.999722
XM_005677399.3	102189360	MTX1	transcript	5.00737	4.3297	0.209787	0.994369	0.999722
XM_005677404.3	102190652	THBS3	transcript	5.93689	5.15964	0.202437	0.700227	0.999722
XM_005677406.2	102191194	DPM3	transcript	33.4335	21.4957	0.637248	0.852367	0.999722
XM_005677407.2	102191194	DPM3	transcript	2.53238	1.61231	0.651368	0.981418	0.999722
XM_005677414.2	102169817	FLAD1	transcript	2.67679	3.14951	-0.234623	0.997014	0.999722
XM_005677418.2	102170650	CKS1B	transcript	12.8415	11.0688	0.214309	0.915193	0.999722
XM_005677423.2	102171829	PBXIP1	transcript	11.758	11.7663	-0.00102548	0.760709	0.999722
XM_005677433.3	102173985	UBE2Q1	transcript	15.7813	13.6627	0.207975	0.170045	0.999722
XM_005677436.3	102174791	HAX1	transcript	6.50385	5.21204	0.319445	0.743178	0.999722
XM_005677439.3	102175452	C3H1orf43	transcript	11.7474	10.1119	0.216287	0.623605	0.999722
XM_005677456.3	102176088	UBAP2L	transcript	4.13111	1.57285	1.39314	0.145899	0.999722
XM_005677468.3	102182362	RPS27	transcript	752.906	471.121	0.676372	0.91909	0.999722
XM_005677469.3	102182649	RAB13	transcript	11.849	11.5564	0.0360665	0.4525	0.999722
XM_005677471.3	100861316	SLC39A1	transcript	4.70009	3.44252	0.449223	0.772213	0.999722
XM_005677473.3	100861316	SLC39A1	transcript	6.94748	7.04611	-0.020338	0.733892	0.999722
XM_005677486.3	102186171	INTS3	transcript	8.56157	9.35667	-0.12812	0.944772	0.999722
XM_005677488.3	102186730	SNAPIN	transcript	15.8553	13.3078	0.252685	0.731281	0.999722
XM_005677489.3	102187012	ILF2	transcript	37.5327	29.8976	0.328122	0.53465	0.999722
XM_005677495.3	102188274	S100A1	transcript	10.2859	8.2346	0.320891	0.875452	0.999722
XM_005677496.2	102188551	S100A13	transcript	17.8209	14.464	0.301103	0.766765	0.999722
XM_005677497.3	102188551	S100A13	transcript	12.3561	5.62958	1.13413	0.145563	0.999722
XM_005677498.3	102188993	S100A14	transcript	190.884	134.243	0.507856	0.778496	0.999722
XM_005677499.3	102189260	S100A16	transcript	75.9411	64.6704	0.231776	0.829307	0.999722
XM_005677500.3	102189534	S100A2	transcript	300.392	228.359	0.395541	0.525207	0.999722
XM_005677501.2	102189811	S100A3	transcript	114.603	86.9385	0.398584	0.815151	0.999722
XM_005677502.3	102190087	S100A4	transcript	157.3	162.143	-0.0437498	0.354219	0.999722
XM_005677509.2	108633164	LOC108633164	transcript	43.1775	73.5468	-0.768385	0.158813	0.999722
XM_005677510.2	108633164	LOC108633164	transcript	2.11218	17.3951	-3.04187	0.05212	0.999722
XM_005677511.3	102168404	LOC102168404	transcript	11.6016	6.61675	0.810135	0.252769	0.999722
XM_005677513.3	102168876	S100A8	transcript	5.62347	6.49777	-0.208483	0.374452	0.999722
XM_005677520.2	102170651	PRR9	transcript	1131.23	767.003	0.560594	0.573836	0.999722
XM_005677560.3	102183026	LOC102183026	transcript	169.197	111.519	0.601409	0.841632	0.999722
XM_005677570.3	102186072	C3H1orf68	transcript	7.04847	5.23802	0.428289	0.577321	0.999722
XM_005677572.2	102186542	LOC102186542	transcript	3.27905	2.01238	0.704375	0.651228	0.999722
XM_005677580.2	102188911	RPTN	transcript	35.1954	21.0499	0.741576	0.81037	0.999722
XM_005677582.3	102189362	TCHHL1	transcript	116.181	89.6955	0.373265	0.753891	0.999722
XM_005677583.3	102189643	S100A11	transcript	59.1516	68.576	-0.213285	0.582071	0.999722
XM_005677586.2	102190478	THEM5	transcript	9.106	9.79828	-0.105711	0.20373	0.999722
XM_005677592.3	102168785	TUFT1	transcript	6.05226	4.14077	0.547573	0.673245	0.999722
XM_005677593.3	102168785	TUFT1	transcript	25.0615	22.5669	0.151267	0.322796	0.999722
XM_005677603.3	102171290	SELENBP1	transcript	86.0042	71.0554	0.275462	0.384033	0.999722
XM_005677610.3	102172398	PI4KB	transcript	11.1085	12.8287	-0.207717	0.242449	0.999722
XM_005677612.3	102173623	PSMD4	transcript	10.8168	6.49731	0.735356	0.339126	0.999722
XM_005677613.3	102173623	PSMD4	transcript	39.8188	34.8592	0.191912	0.978236	0.999722
XM_005677617.3	102174079	PIP5K1A	transcript	13.8376	14.1725	-0.0344986	0.909979	0.999722
XM_005677636.3	102179154	BNIPL	transcript	20.6418	17.5744	0.232091	0.737422	0.999722
XM_005677640.2	102179901	FAM63A	transcript	11.5913	9.53298	0.28204	0.187499	0.999722
XM_005677641.3	102179901	FAM63A	transcript	0.886793	2.55998	-1.52946	0.26513	0.999722
XM_005677656.3	102183473	CTSK	transcript	57.3035	43.6774	0.391737	0.731881	0.999722
XM_005677657.3	102183747	CTSS	transcript	13.2755	12.2451	0.116569	0.769376	0.999722
XM_005677662.3	102185326	ENSA	transcript	41.9856	37.4437	0.16517	0.833548	0.999722
XM_005677667.3	102186921	ECM1	transcript	4.79813	5.86281	-0.28912	0.828238	0.999722
XM_005677668.3	102186921	ECM1	transcript	2.3973	2.54201	-0.0845554	0.580778	0.999722
XM_005677669.3	102187362	TARS2	transcript	7.53434	6.7853	0.151068	0.109553	0.999722
XM_005677673.3	102188003	PRPF3	transcript	6.65801	5.35653	0.313792	0.786138	0.999722
XM_005677674.3	102188003	PRPF3	transcript	9.96316	14.3313	-0.524496	0.899914	0.999722
XM_005677677.2	102188995	MRPS21	transcript	7.27882	7.14735	0.0262955	0.754603	0.999722
XM_005677678.3	102188995	MRPS21	transcript	16.1819	10.0764	0.6834	0.137509	0.999722
XM_005677679.3	102189448	CIART	transcript	3.983	3.85944	0.0454643	0.378508	0.999722
XM_005677680.3	102189448	CIART	transcript	1.79957	2.29039	-0.347938	0.775767	0.999722
XM_005677681.3	102189923	C3H1orf54	transcript	2.98921	2.44773	0.288323	0.72145	0.999722
XM_005677684.3	102190653	APH1A	transcript	19.0666	18.6349	0.0330359	0.00316894	0.776434
XM_005677689.3	102191664	ANP32E	transcript	22.017	20.3222	0.115563	0.593184	0.999722
XM_005677696.3	102169441	VPS45	transcript	12.4203	11.3581	0.128975	0.909116	0.999722
XM_005677703.3	102171395	LOC102171395	transcript	27.0962	21.5554	0.330038	0.652627	0.999722
XM_005677704.3	102171676	LOC102171676	transcript	78.7098	57.0794	0.463573	0.674107	0.999722
XM_005677705.3	102171944	LOC102171944	transcript	24.7623	22.9125	0.11201	0.905134	0.999722
XM_005677708.3	102172954	LOC102172954	transcript	52.9762	39.6304	0.418738	0.897015	0.999722
XM_005677710.3	102173518	LOC102173518	transcript	5.54587	5.44387	0.0267811	0.586833	0.999722
XM_005677722.3	102178323	PSMB4	transcript	95.2889	67.6385	0.494464	0.66935	0.999722
XM_005677732.3	102183379	TXNIP	transcript	311.322	280.402	0.150912	0.154682	0.999722
XM_005677733.3	102183651	POLR3GL	transcript	3.31663	2.31152	0.520876	0.553862	0.999722
XM_005677743.3	102186360	ANKRD35	transcript	4.45964	3.75045	0.249862	0.9442	0.999722
XM_005677744.3	102186649	POLR3C	transcript	2.46004	3.62327	-0.558612	0.569082	0.999722
XM_005677745.3	102186649	POLR3C	transcript	1.32948	0	11	0.293031	0.999722
XM_005677746.3	102187363	PDZK1	transcript	0.16324	2.48682	-3.92924	0.383099	0.999722
XM_005677748.3	102187363	PDZK1	transcript	19.9068	10.0876	0.980674	0.199734	0.999722
XM_005677749.3	102187363	PDZK1	transcript	15.0298	16.2108	-0.109133	0.192645	0.999722
XM_005677751.2	102188370	LOC102188370	transcript	8.01051	5.81409	0.462342	0.1707	0.999722
XM_005677757.3	102190007	ACP6	transcript	11.5926	9.86096	0.233408	0.414351	0.999722
XM_005677781.3	102173624	SEC22B	transcript	12.6046	11.8296	0.0915557	0.59946	0.999722
XM_005677795.3	102176751	TBX15	transcript	12.6484	11.413	0.14828	0.5166	0.999722
XM_005677798.3	102177675	WDR3	transcript	11.0803	8.91594	0.313538	0.430763	0.999722
XM_005677802.3	102178963	MAN1A2	transcript	17.9598	16.1492	0.153308	0.904876	0.999722
XM_005677826.3	102185134	CASQ2	transcript	3.38191	2.10925	0.681109	0.768629	0.999722
XM_005677832.3	102186731	SIKE1	transcript	11.1917	9.64076	0.215216	0.661583	0.999722
XM_005677834.2	102187180	NRAS	transcript	28.8213	28.1267	0.0351951	0.796795	0.999722
XM_005677835.3	102187180	NRAS	transcript	2.91533	1.8097	0.687907	0.5628	0.999722
XM_005677838.3	102187640	CSDE1	transcript	32.8429	26.447	0.312476	0.163836	0.999722
XM_005677840.3	102187640	CSDE1	transcript	121.306	98.5378	0.299901	0.707437	0.999722
XM_005677850.3	102191096	OLFML3	transcript	27.6583	22.8097	0.278066	0.502471	0.999722
XM_005677855.3	102168679	AP4B1	transcript	6.97356	6.04514	0.20612	0.485973	0.999722
XM_005677865.3	102170929	RSBN1	transcript	11.4731	11.0864	0.0494735	0.553292	0.999722
XM_005677877.3	102173801	MOV10	transcript	2.66511	2.94585	-0.144487	0.639798	0.999722
XM_005677878.3	102173801	MOV10	transcript	1.45031	1.31563	0.140602	0.955101	0.999722
XM_005677884.3	102175260	CAPZA1	transcript	63.9957	50.4042	0.344431	0.791267	0.999722
XM_005677897.3	102178499	ATP5F1	transcript	121.683	89.7633	0.438926	0.754204	0.999722
XM_005677912.3	102182557	DRAM2	transcript	8.57833	9.05446	-0.077932	0.479782	0.999722
XM_005677920.3	102184214	CD53	transcript	5.22997	3.9521	0.404185	0.537422	0.999722
XM_005677925.3	102185620	LAMTOR5	transcript	24.4444	19.848	0.300511	0.905473	0.999722
XM_005677937.3	102188913	GSTM3	transcript	32.3115	21.8314	0.565644	0.549617	0.999722
XM_005677960.3	102171023	SARS	transcript	66.8589	52.434	0.350617	0.606683	0.999722
XM_005677968.3	102173251	TAF13	transcript	9.66324	7.18924	0.426668	0.139178	0.999722
XM_005677975.3	102174792	STXBP3	transcript	10.2881	11.6003	-0.173179	0.417548	0.999722
XM_005677991.3	102180642	TRIM33	transcript	5.82774	6.70678	-0.202683	0.95244	0.999722
XM_005678025.3	102170840	COL11A1	transcript	16.2951	13.6374	0.256872	0.842605	0.999722
XM_005678031.3	102172679	S1PR1	transcript	7.02046	6.89833	0.0253176	0.0962964	0.999722
XM_005678033.3	102173522	DPH5	transcript	3.30075	2.85998	0.206788	0.670314	0.999722
XM_005678037.3	102174352	SLC30A7	transcript	13.5121	12.0235	0.168395	0.82133	0.999722
XM_005678045.3	102176842	DBT	transcript	10.5641	8.96258	0.23719	0.926233	0.999722
XM_005678046.3	102177115	TRMT13	transcript	10.0539	8.25164	0.284996	0.0408512	0.999722
XM_005678055.2	102179339	PALMD	transcript	65.6648	59.518	0.141795	0.205364	0.999722
XM_005678060.3	102181553	DPYD	transcript	22.2748	20.8271	0.0969518	0.611261	0.999722
XM_005678082.3	102186650	DNTTIP2	transcript	24.0503	22.1979	0.115632	0.694067	0.999722
XM_005678090.3	102188371	DR1	transcript	19.2981	18.1344	0.0897259	0.614555	0.999722
XM_005678093.1	102188821	MTF2	transcript	1.2968	1.19029	0.12364	0.807412	0.999722
XM_005678094.3	102189450	TMED5	transcript	21.9625	19.6122	0.163291	0.942194	0.999722
XM_005678097.3	102190192	RPL5	transcript	769.729	588.386	0.387589	0.661691	0.999722
XM_005678102.3	102191389	RPAP2	transcript	9.87156	9.58057	0.0431666	0.62881	0.999722
XM_005678121.3	102172858	LRRC8D	transcript	7.22166	9.49088	-0.394211	0.174798	0.999722
XM_005678129.3	102177857	ALG14	transcript	8.82449	7.68358	0.199734	0.860947	0.999722
XM_005678139.3	102182368	KYAT3	transcript	4.45724	3.46112	0.364912	0.684637	0.999722
XM_005678142.3	102183029	GTF2B	transcript	22.0395	16.8598	0.386503	0.57167	0.999722
XM_005678145.3	102183844	HS2ST1	transcript	8.91923	8.18346	0.124208	0.841685	0.999722
XM_005678146.3	102184685	LOC102184685	transcript	82.0741	62.8547	0.384907	0.85421	0.999722
XM_005678147.3	102185525	LOC102185525	transcript	33.7814	44.7532	-0.405763	0.0620545	0.999722
XM_005678148.3	102185525	LOC102185525	transcript	8.0284	4.84867	0.727524	0.711135	0.999722
XM_005678152.3	102186735	CLCA2	transcript	27.7252	30.6921	-0.146672	0.0416719	0.999722
XM_005678157.3	102188458	BCL10	transcript	7.84012	6.56165	0.256817	0.993513	0.999722
XM_005678164.3	102190754	RPF1	transcript	13.8287	12.17	0.184333	0.878749	0.999722
XM_005678170.3	102168790	PRKACB	transcript	3.93853	3.12425	0.334144	0.660429	0.999722
XM_005678182.3	102169541	ADGRL2	transcript	40.1949	35.0724	0.196676	0.231481	0.999722
XM_005678194.3	102173625	PTGFR	transcript	7.49502	7.04345	0.0896499	0.348457	0.999722
XM_005678207.3	102176843	FUBP1	transcript	1.23932	1.2106	0.0338261	0.597612	0.999722
XM_005678220.3	102176843	FUBP1	transcript	1.90306	1.99245	-0.0662254	0.511777	0.999722
XM_005678222.2	102176843	FUBP1	transcript	1.89211	13.4878	-2.83358	0.0218426	0.999722
XM_005678232.2	102182090	PIGK	transcript	25.8693	20.2934	0.350231	0.372421	0.999722
XM_005678237.3	102183383	RABGGTB	transcript	28.9627	22.7077	0.351016	0.590957	0.999722
XM_005678249.3	102188998	IFI44L	transcript	5.31471	2.18075	1.28517	0.162906	0.999722
XM_005678257.3	102169821	CRYZ	transcript	10.9219	9.30431	0.231254	0.915486	0.999722
XM_005678264.3	102171565	ZRANB2	transcript	15.1603	15.1909	-0.00291446	0.711721	0.999722
XM_005678265.3	102171565	ZRANB2	transcript	24.7916	21.9674	0.174487	0.458494	0.999722
XM_005678267.3	102172231	CTH	transcript	7.00363	2.83073	1.30693	0.690334	0.999722
XM_005678278.3	102174896	WLS	transcript	64.0112	56.9259	0.169238	0.68294	0.999722
XM_005678283.3	102176006	SERBP1	transcript	35.4257	27.7234	0.353689	0.73547	0.999722
XM_005678311.3	102183121	CACHD1	transcript	8.94543	9.81775	-0.134243	0.720684	0.999722
XM_005678321.2	102185421	ATG4C	transcript	2.39704	1.49781	0.678405	0.185285	0.999722
XM_005678322.3	102185421	ATG4C	transcript	1.11976	2.20168	-0.975419	0.32577	0.999722
XM_005678324.2	102185421	ATG4C	transcript	2.04482	0.485546	2.07429	0.206957	0.999722
XM_005678336.3	102189452	NFIA	transcript	3.61692	3.23649	0.160333	0.716738	0.999722
XM_005678337.3	102189452	NFIA	transcript	3.75817	5.00246	-0.412608	0.501585	0.999722
XM_005678338.3	102189452	NFIA	transcript	4.99106	5.35033	-0.100283	0.359674	0.999722
XM_005678346.3	102168963	MYSM1	transcript	7.51519	6.89595	0.12406	0.849052	0.999722
XM_005678357.3	102171567	PLPP3	transcript	60.4781	49.7177	0.282655	0.895163	0.999722
XM_005678362.3	102172859	DHCR24	transcript	62.853	56.3181	0.158383	0.200644	0.999722
XM_005678372.3	102175178	MRPL37	transcript	12.6505	10.5846	0.257231	0.247272	0.999722
XM_005678374.3	102175732	TMEM59	transcript	68.237	65.0803	0.0683334	0.46669	0.999722
XM_005678375.3	102175732	TMEM59	transcript	42.8543	13.4091	1.67623	0.266875	0.999722
XM_005678387.3	102178591	DIO1	transcript	2.86654	3.4255	-0.257002	0.485819	0.999722
XM_005678393.3	102180278	MAGOH	transcript	19.2655	15.1236	0.349219	0.76198	0.999722
XM_005678394.3	102180559	C3H1orf123	transcript	21.5616	17.8769	0.270364	0.667611	0.999722
XM_005678423.3	102188372	BTF3L4	transcript	16.7375	13.7316	0.285586	0.311462	0.999722
XM_005678426.3	102189539	TXNDC12	transcript	14.6888	12.8723	0.190445	0.670295	0.999722
XM_005678431.3	102190286	OSBPL9	transcript	8.89379	10.5435	-0.245481	0.742998	0.999722
XM_005678437.3	102168683	EPS15	transcript	2.79091	6.92053	-1.31015	0.509107	0.999722
XM_005678443.3	102170195	FAF1	transcript	37.4644	33.0473	0.18099	0.429382	0.999722
XM_005678458.2	102173629	PDZK1IP1	transcript	22.5973	19.0056	0.249727	0.157623	0.999722
XM_005678460.3	102174897	LOC102174897	transcript	54.9485	90.8268	-0.725039	0.378748	0.999722
XM_005678467.3	102179904	GADD45A	transcript	11.0951	9.54906	0.21649	0.707176	0.999722
XM_005678474.3	102183478	TM2D1	transcript	8.87341	7.51674	0.239382	0.416322	0.999722
XM_005678500.3	102173630	EFCAB14	transcript	32.9667	26.7685	0.300473	0.991507	0.999722
XM_005678506.1	102175263	LOC102175263	transcript	5.7553	8.15485	-0.502767	0.190251	0.999722
XM_005678509.3	102176290	LOC102176290	transcript	121.441	87.7386	0.468973	0.824343	0.999722
XM_005678522.2	102180177	GPBP1L1	transcript	22.6362	24.9266	-0.139055	0.294542	0.999722
XM_005678523.3	102180177	GPBP1L1	transcript	13.8953	11.1722	0.314695	0.146646	0.999722
XM_005678526.3	102181091	NASP	transcript	15.9167	13.2301	0.266714	0.389058	0.999722
XM_005678528.3	102181091	NASP	transcript	3.78492	6.6284	-0.808397	0.378078	0.999722
XM_005678533.3	102182848	LOC102182848	transcript	8.65396	6.77588	0.352952	0.879046	0.999722
XM_005678534.3	102183385	PRDX1	transcript	105.83	84.8282	0.319136	0.918981	0.999722
XM_005678537.3	102184217	TOE1	transcript	8.21177	7.49932	0.130934	0.7572	0.999722
XM_005678547.3	102186822	UROD	transcript	8.8563	7.10532	0.317804	0.213936	0.999722
XM_005678550.3	102187733	EIF2B3	transcript	10.0232	8.76758	0.193098	0.433521	0.999722
XM_005678553.3	102188555	RPS8	transcript	1727.31	1183.46	0.545516	0.5262	0.999722
XM_005678556.3	102189819	ERI3	transcript	3.73767	2.86035	0.385947	0.242776	0.999722
XM_005678565.3	102169067	KDM4A	transcript	9.90366	12.1997	-0.300811	0.978084	0.999722
XM_005678567.3	102169067	KDM4A	transcript	7.49965	5.97124	0.328793	0.837841	0.999722
XM_005678569.3	102169931	MED8	transcript	6.61265	4.99143	0.405775	0.0358254	0.999722
XM_005678573.3	102170380	ELOVL1	transcript	9.49993	7.70506	0.30211	0.526714	0.999722
XM_005678599.3	102176848	P3H1	transcript	8.45089	8.04245	0.0714686	0.669149	0.999722
XM_005678601.3	102177395	PPIH	transcript	9.18894	5.49608	0.741495	0.349645	0.999722
XM_005678602.3	102177395	PPIH	transcript	10.4924	9.06334	0.211226	0.462298	0.999722
XM_005678629.3	102183386	NFYC	transcript	1.55056	0.736456	1.07412	0.343443	0.999722
XM_005678644.3	102188105	PPT1	transcript	43.024	33.5365	0.359407	0.858666	0.999722
XM_005678646.3	102188557	CAP1	transcript	5.75086	5.81072	-0.0149381	0.479349	0.999722
XM_005678647.3	102188557	CAP1	transcript	69.4661	57.6041	0.270136	0.580529	0.999722
XM_005678650.3	102189180	MFSD2A	transcript	5.41262	6.02174	-0.153852	0.54542	0.999722
XM_005678655.2	102190373	PPIE	transcript	3.52806	2.10545	0.744749	0.191342	0.999722
XM_005678666.3	102169353	LOC102169353	transcript	0.001047	1.69387	-10.6598	0.329556	0.999722
XM_005678667.2	102169353	LOC102169353	transcript	2.75293	1.69784	0.697265	0.827747	0.999722
XM_005678668.2	102170016	NDUFS5	transcript	86.2003	65.3131	0.400319	0.704043	0.999722
XM_005678671.3	102170845	RHBDL2	transcript	5.05899	4.53713	0.15707	0.420645	0.999722
XM_005678676.3	102172962	SF3A3	transcript	22.9861	20.4584	0.168066	0.322741	0.999722
XM_005678687.3	102176011	MRPS15	transcript	16.3838	14.6047	0.165836	0.500574	0.999722
XM_005678697.3	102177859	THRAP3	transcript	9.9802	12.9183	-0.37228	0.227492	0.999722
XM_005678698.3	102177859	THRAP3	transcript	39.4511	33.6007	0.231572	0.23244	0.999722
XM_005678702.3	102178691	TRAPPC3	transcript	7.14551	5.6009	0.351378	0.777126	0.999722
XM_005678703.3	102178691	TRAPPC3	transcript	1.02979	0.481925	1.09547	0.599597	0.999722
XM_005678708.3	102180718	AGO1	transcript	7.89839	9.78202	-0.308574	0.354662	0.999722
XM_005678712.2	102181749	PSMB2	transcript	32.9493	25.7558	0.355352	0.827141	0.999722
XM_005678716.3	102182658	KIAA0319L	transcript	8.32974	6.11988	0.444768	0.589386	0.999722
XM_005678720.3	102183656	ZMYM1	transcript	2.11026	2.06865	0.0287266	0.812519	0.999722
XM_005678729.3	102186363	GJB5	transcript	8.47638	7.36954	0.201874	0.471715	0.999722
XM_005678730.3	102186363	GJB5	transcript	2.23894	0.600165	1.89939	0.286049	0.999722
XM_005678753.3	102169354	COPS8	transcript	22.192	19.4066	0.193496	0.883954	0.999722
XM_005678768.3	102170479	LRRFIP1	transcript	10.6036	13.4366	-0.341612	0.349872	0.999722
XM_005678770.3	102173633	UBE2F	transcript	5.4988	4.28371	0.360258	0.666518	0.999722
XM_005678898.3	102175266	CLDN12	transcript	8.13825	7.20418	0.175885	0.391668	0.999722
XM_005678911.3	102178594	ANKIB1	transcript	9.44247	9.91472	-0.0704078	0.807708	0.999722
XM_005678914.3	102179443	RBM48	transcript	12.0714	10.4821	0.20366	0.79955	0.999722
XM_005678918.3	102180452	SAMD9	transcript	2.90114	1.67287	0.794292	0.474645	0.999722
XM_005678922.2	102181358	VPS50	transcript	13.247	11.2943	0.230071	0.788093	0.999722
XM_005678934.3	102186081	GNG11	transcript	45.0733	33.6423	0.421997	0.870476	0.999722
XM_005678935.3	102186365	BET1	transcript	14.4048	11.1196	0.373454	0.778023	0.999722
XM_005678936.3	100860940	COL1A2	transcript	2770.93	2141.74	0.371583	0.700301	0.999722
XM_005678939.3	102187186	SGCE	transcript	7.47349	6.81753	0.132533	0.655413	0.999722
XM_005678947.3	102189455	PON3	transcript	27.9181	27.2162	0.0367351	0.349369	0.999722
XM_005678949.3	102190015	PDK4	transcript	9.76478	9.05789	0.108412	0.166236	0.999722
XM_005678951.3	102190848	SHFM1	transcript	61.1259	52.1148	0.230091	0.888826	0.999722
XM_005678959.3	102168601	ASNS	transcript	0.31697	1.82899	-2.52863	0.00411924	0.7983
XM_005678964.3	102170292	RPA3	transcript	11.0582	7.40696	0.578158	0.88767	0.999722
XM_005678966.3	102170848	ICA1	transcript	0.727731	1.32625	-0.865878	0.861834	0.999722
XM_005678973.3	100861284	NDUFA4	transcript	77.0482	52.6245	0.550025	0.765316	0.999722
XM_005678977.3	102174805	ARL4A	transcript	5.46097	4.88307	0.161368	0.762489	0.999722
XM_005678978.3	102174805	ARL4A	transcript	27.6013	22.5277	0.293037	0.743483	0.999722
XM_005678988.3	102177125	AGMO	transcript	4.8796	5.15559	-0.0793748	0.892362	0.999722
XM_005678989.3	102177402	MEOX2	transcript	10.9239	10.6067	0.0425117	0.585776	0.999722
XM_005678991.3	102178138	SOSTDC1	transcript	22.0223	22.2009	-0.0116546	0.831799	0.999722
XM_005678993.3	102178694	ANKMY2	transcript	10.3067	8.40584	0.294124	0.422703	0.999722
XM_005678994.3	102178973	BZW2	transcript	16.0961	13.3307	0.271964	0.696201	0.999722
XM_005678996.3	102179444	TSPAN13	transcript	11.1367	9.72568	0.195451	0.865902	0.999722
XM_005679037.3	102170480	TOMM7	transcript	63.1466	42.7141	0.563993	0.360798	0.999722
XM_005679049.3	102173634	GPNMB	transcript	53.5146	48.8032	0.132957	0.909797	0.999722
XM_005679056.3	102175548	DBF4	transcript	1.45765	3.21334	-1.14043	0.434447	0.999722
XM_005679057.3	102175548	DBF4	transcript	1.37705	0.07126	4.27234	0.313088	0.999722
XM_005679064.3	102178596	CROT	transcript	11.6611	12.0924	-0.0523947	0.421046	0.999722
XM_005679075.3	102181923	SEMA3D	transcript	6.34253	6.29802	0.0101614	0.180297	0.999722
XM_005679077.3	102182471	SEMA3E	transcript	5.51204	7.03431	-0.351821	0.332687	0.999722
XM_005679082.3	102183759	SEMA3C	transcript	33.3534	25.2511	0.401488	0.914889	0.999722
XM_005679090.3	102185804	GNAI1	transcript	17.7068	16.3103	0.118523	0.553218	0.999722
XM_005679093.2	102187023	TMEM60	transcript	10.6801	8.33913	0.356952	0.882556	0.999722
XM_005679098.3	102188376	FGL2	transcript	42.3361	30.0511	0.49447	0.792406	0.999722
XM_005679109.3	102191015	PSMC2	transcript	62.5915	45.9626	0.445508	0.650977	0.999722
XM_005679133.3	102174622	COG5	transcript	13.2804	12.1174	0.132219	0.287164	0.999722
XM_005679135.3	102174901	HBP1	transcript	44.5987	35.8737	0.314073	0.960292	0.999722
XM_005679140.3	102176387	DLD	transcript	15.6054	14.2445	0.131638	0.967528	0.999722
XM_005679141.3	102176661	LAMB1	transcript	35.9773	33.7392	0.0926583	0.510608	0.999722
XM_005679143.3	102177213	PNPLA8	transcript	6.037	4.79845	0.331264	0.662943	0.999722
XM_005679144.3	102177213	PNPLA8	transcript	8.39549	7.20785	0.220045	0.870388	0.999722
XM_005679159.2	100860749	CAV1	transcript	62.1417	56.6003	0.134752	0.861665	0.999722
XM_005679160.3	100860749	CAV1	transcript	4.51822	3.13906	0.525421	0.521485	0.999722
XM_005679161.2	100860749	CAV1	transcript	4.62031	0.159343	4.85779	0.533736	0.999722
XM_005679162.3	102182277	TES	transcript	9.7079	8.86967	0.130279	0.493636	0.999722
XM_005679172.3	102185529	LSMEM1	transcript	4.64413	5.11654	-0.139763	0.880082	0.999722
XM_005679181.3	102187738	THAP5	transcript	6.76261	5.108	0.404823	0.121824	0.999722
XM_005679191.2	102190377	2021-09-07	transcript	74.8754	61.571	0.282239	0.924098	0.999722
XM_005679206.3	102169251	NT5C3A	transcript	8.19235	7.79788	0.0711971	0.327319	0.999722
XM_005679207.3	102170482	FKBP9	transcript	32.4785	32.3869	0.00407694	0.174082	0.999722
XM_005679209.3	102171027	LSM5	transcript	16.8517	13.0741	0.366186	0.832249	0.999722
XM_005679227.3	102177953	ZNF277	transcript	17.4075	14.629	0.250876	0.925936	0.999722
XM_005679249.3	102187188	GGCT	transcript	26.1372	22.1969	0.235745	0.698644	0.999722
XM_005679258.3	102189184	FKBP14	transcript	8.85429	8.4348	0.0700235	0.625506	0.999722
XM_005679262.2	102190378	CREB5	transcript	9.68468	10.407	-0.103774	0.334027	0.999722
XM_005679266.3	102191203	TAX1BP1	transcript	46.0422	42.3407	0.120911	0.204989	0.999722
XM_005679280.3	102172032	HNRNPA2B1	transcript	12.5705	16.6949	-0.409367	0.645642	0.999722
XM_005679283.3	102172032	HNRNPA2B1	transcript	25.4167	28.248	-0.152373	0.535818	0.999722
XM_005679284.3	102172032	HNRNPA2B1	transcript	68.4634	70.3746	-0.039723	0.845752	0.999722
XM_005679291.3	102174999	MPP6	transcript	0.025305	0.857423	-5.08251	0.343411	0.999722
XM_005679297.3	102176194	ADAM22	transcript	1.99228	1.38313	0.526489	0.23449	0.999722
XM_005679299.3	102176935	STEAP4	transcript	5.49625	7.43382	-0.435656	0.0376068	0.999722
XM_005679304.3	102177954	STEAP1	transcript	11.2212	7.61308	0.559669	0.658534	0.999722
XM_005679305.3	102178423	STEAP2	transcript	10.5645	8.06504	0.389477	0.303347	0.999722
XM_005679309.2	102179629	GTPBP10	transcript	6.93255	4.79595	0.531569	0.213787	0.999722
XM_005679316.3	102181265	TBRG4	transcript	11.973	10.0858	0.247472	0.167328	0.999722
XM_005679328.2	102184401	DDX56	transcript	9.75201	8.53018	0.193124	0.432936	0.999722
XM_005679331.3	102185143	YKT6	transcript	27.5587	23.5605	0.226137	0.887911	0.999722
XM_005679337.3	102186555	BLVRA	transcript	12.2535	10.8103	0.180786	0.731638	0.999722
XM_005679342.3	102187834	MRPL32	transcript	8.54039	6.69227	0.351805	0.518701	0.999722
XM_005679343.3	102188113	PSMA2	transcript	47.7387	37.7493	0.338709	0.882067	0.999722
XM_005679350.3	102190489	VPS41	transcript	18.8253	13.9895	0.428328	0.393097	0.999722
XM_005679353.3	102168690	LSM8	transcript	8.6487	7.82525	0.144345	0.895005	0.999722
XM_005679359.3	102171487	HIBADH	transcript	16.9048	13.7267	0.300446	0.668127	0.999722
XM_005679398.3	102185894	AASS	transcript	3.95187	4.74769	-0.264691	0.907722	0.999722
XM_005679400.3	102186458	CADPS2	transcript	4.07776	3.44076	0.24505	0.735922	0.999722
XM_005679404.3	102187560	NDUFA5	transcript	12.6467	10.1002	0.324388	0.817905	0.999722
XM_005679414.3	102190295	POT1	transcript	3.45193	2.82832	0.287457	0.866562	0.999722
XM_005679429.3	102171300	ARF5	transcript	20.7113	17.4031	0.251069	0.797382	0.999722
XM_005679443.3	102174624	CALU	transcript	13.8869	20.2095	-0.541314	0.244266	0.999722
XM_005679444.3	102174624	CALU	transcript	9.78856	11.124	-0.184511	0.642683	0.999722
XM_005679452.3	102176937	ATP6V1F	transcript	43.6589	30.6668	0.509599	0.942186	0.999722
XM_005679457.3	102178327	TNPO3	transcript	12.89	11.2047	0.20214	0.427828	0.999722
XM_005679459.3	102178327	TNPO3	transcript	2.03373	2.43532	-0.259986	0.801287	0.999722
XM_005679460.3	102178977	TSPAN33	transcript	4.18114	2.29276	0.866813	0.717711	0.999722
XM_005679479.3	102183936	MEST	transcript	38.1579	26.1534	0.544987	0.595787	0.999722
XM_005679482.2	102185711	CHCHD3	transcript	38.3316	30.8219	0.314579	0.26898	0.999722
XM_005679489.3	102187916	BPGM	transcript	8.00575	5.11002	0.64771	0.293526	0.999722
XM_005679501.3	100861285	TPT1	transcript	13.5926	10.6336	0.354192	0.924191	0.999722
XM_005679507.3	102169158	MTPN	transcript	37.7275	36.0295	0.0664411	0.918232	0.999722
XM_005679509.3	102169734	PTN	transcript	5.4325	5.70064	-0.0695062	0.231785	0.999722
XM_005679511.3	102170199	CREB3L2	transcript	7.00713	7.72904	-0.141466	0.210231	0.999722
XM_005679531.3	102175363	MRPS33	transcript	55.8362	36.7143	0.604858	0.289844	0.999722
XM_005679550.3	102182197	LOC102182197	transcript	212.435	158.152	0.425708	0.963845	0.999722
XM_005679551.3	102182665	GSTK1	transcript	9.22029	8.48204	0.1204	0.363976	0.999722
XM_005679558.3	102184403	LOC102184403	transcript	6.86076	7.25337	-0.0802828	0.994473	0.999722
XM_005679589.3	102172411	KLHDC10	transcript	7.54867	2.3092	1.70883	0.338178	0.999722
XM_005679654.2	102178040	CDK5	transcript	9.43447	7.55943	0.319664	0.395348	0.999722
XM_005679657.3	102178794	ABCF2	transcript	2.93021	0.175673	4.06004	0.00568735	0.902417
XM_005679712.3	102172413	LGR5	transcript	27.6188	35.2911	-0.353653	0.607543	0.999722
XM_005679717.3	102173364	ZFC3H1	transcript	15.2207	17.4854	-0.200123	0.646477	0.999722
XM_005679718.3	102173814	TMEM19	transcript	6.37348	5.23155	0.284844	0.404488	0.999722
XM_005679719.3	102173814	TMEM19	transcript	4.45854	5.46176	-0.292796	0.267473	0.999722
XM_005679720.3	102174274	TBC1D15	transcript	9.73906	7.63272	0.351585	0.833452	0.999722
XM_005679721.3	102174274	TBC1D15	transcript	2.69612	4.25892	-0.659599	0.536986	0.999722
XM_005679727.3	102177131	ATXN7L3B	transcript	33.9123	31.4172	0.110255	0.246163	0.999722
XM_005679734.3	102179352	KRR1	transcript	20.7134	15.3533	0.432018	0.106401	0.999722
XM_005679780.3	102168695	RASSF9	transcript	16.2998	15.8814	0.0375201	0.92867	0.999722
XM_005679786.3	102170583	C5H12orf29	transcript	8.61913	7.06397	0.287064	0.449793	0.999722
XM_005679788.3	102171033	TMTC3	transcript	14.2143	12.0399	0.239517	0.833094	0.999722
XM_005679810.3	102175745	KERA	transcript	2.3304	1.08438	1.10371	0.959778	0.999722
XM_005679812.3	102176393	LUM	transcript	167.802	128.596	0.383919	0.692741	0.999722
XM_005679813.3	100860944	DCN	transcript	192.526	183.606	0.0684443	0.361462	0.999722
XM_005679817.3	102178330	MRPL42	transcript	7.00024	4.17839	0.744457	0.407744	0.999722
XM_005679818.3	102178330	MRPL42	transcript	5.40705	5.11852	0.0791147	0.721045	0.999722
XM_005679826.3	102180918	NDUFA12	transcript	0.905187	0.779123	0.216364	0.611767	0.999722
XM_005679827.3	102180918	NDUFA12	transcript	30.9087	20.4358	0.596915	0.494574	0.999722
XM_005679837.3	102183849	METAP2	transcript	77.358	65.4306	0.241584	0.672964	0.999722
XM_005679839.2	102184404	LOC102184404	transcript	196.501	527.219	-1.42386	0.477206	0.999722
XM_005679849.3	102187459	HNRNPA1	transcript	11.9309	9.24562	0.367856	0.906132	0.999722
XM_005679851.3	102187459	HNRNPA1	transcript	239.312	217.773	0.13607	0.948877	0.999722
XM_005679853.3	102188288	CBX5	transcript	18.901	19.8815	-0.0729636	0.609694	0.999722
XM_005679859.3	102189462	SMUG1	transcript	3.54694	4.03361	-0.185496	0.881445	0.999722
XM_005679861.2	102189462	SMUG1	transcript	5.30065	5.02679	0.0765321	0.615633	0.999722
XM_005679865.3	102191112	HOXC6	transcript	1.57244	2.15977	-0.457873	0.744051	0.999722
XM_005679872.3	102169360	ATF7	transcript	5.20453	6.38992	-0.29603	0.766266	0.999722
XM_005679907.2	102176855	AAAS	transcript	6.67852	5.9945	0.155888	0.994137	0.999722
XM_005679909.1	102177500	PFDN5	transcript	105.273	82.0197	0.36009	0.886508	0.999722
XM_005679931.3	102182762	KRT8	transcript	30.6814	30.056	0.0297127	0.905191	0.999722
XM_005679934.3	102183210	KRT4	transcript	3.11026	4.35591	-0.485936	0.149999	0.999722
XM_005679935.3	102183763	KRT82	transcript	59.729	49.0415	0.284429	0.597189	0.999722
XM_005679937.3	102184223	LOC102184223	transcript	443.234	427.891	0.050824	0.619412	0.999722
XM_005679940.3	102184693	LOC102184693	transcript	71.554	55.6203	0.36342	0.276796	0.999722
XM_005679944.3	102185716	ATG101	transcript	11.3996	9.37282	0.282425	0.808857	0.999722
XM_005679946.3	102186186	ACVR1B	transcript	0.947808	1.96046	-1.04852	0.810558	0.999722
XM_005679954.3	102188741	TFCP2	transcript	4.97221	4.0288	0.30354	0.727951	0.999722
XM_005679966.3	102168424	LOC102168424	transcript	8.52245	6.6521	0.35746	0.966095	0.999722
XM_005679971.3	102169939	LIMA1	transcript	2.8974	0.227252	3.67239	0.582544	0.999722
XM_005679972.3	102169939	LIMA1	transcript	13.3095	16.1549	-0.279514	0.580724	0.999722
XM_005679974.2	102170668	LOC102170668	transcript	2.89985	1.82009	0.671964	0.791942	0.999722
XM_005679975.3	102170668	LOC102170668	transcript	25.2443	19.4869	0.373451	0.907222	0.999722
XM_005679977.3	102171407	GPD1	transcript	5.94754	5.28436	0.170565	0.980193	0.999722
XM_005679978.3	102171689	RACGAP1	transcript	8.19792	8.33694	-0.0242591	0.916685	0.999722
XM_005679979.3	102171689	RACGAP1	transcript	2.26773	1.49744	0.598753	0.672037	0.999722
XM_005679983.3	102172870	TMBIM6	transcript	142.032	118.249	0.264395	0.880363	0.999722
XM_005679993.3	102175094	MCRS1	transcript	3.23749	5.10673	-0.657524	0.760424	0.999722
XM_005679994.3	102175094	MCRS1	transcript	1.28081	2.01311	-0.65237	0.210787	0.999722
XM_005680002.2	102178700	LOC102178700	transcript	223.528	190.007	0.234399	0.995109	0.999722
XM_005680003.3	102178980	LMBR1L	transcript	10.0583	7.10944	0.500581	0.179366	0.999722
XM_005680006.3	102179737	PRKAG1	transcript	6.26814	6.07633	0.0448355	0.570668	0.999722
XM_005680008.3	102180285	ARF3	transcript	23.1545	22.8438	0.0194869	0.993726	0.999722
XM_005680014.3	102181753	DDX23	transcript	12.7841	11.1168	0.201602	0.230058	0.999722
XM_005680026.3	102185151	ASB8	transcript	3.07524	2.87466	0.0973063	0.906194	0.999722
XM_005680027.3	102185151	ASB8	transcript	5.01215	4.64931	0.108413	0.702543	0.999722
XM_005680032.3	102186375	TMEM106C	transcript	2.72246	1.21336	1.1659	0.241852	0.999722
XM_005680035.2	102187298	ENDOU	transcript	26.0666	22.8434	0.190426	0.40116	0.999722
XM_005680048.2	102190021	AMIGO2	transcript	5.46305	3.92557	0.476805	0.166549	0.999722
XM_005680051.3	102191403	SLC38A1	transcript	6.68177	8.10146	-0.277951	0.0215857	0.999722
XM_005680057.3	102169459	ANO6	transcript	4.32189	4.80636	-0.153283	0.216833	0.999722
XM_005680062.3	102170947	PUS7L	transcript	1.88741	1.836	0.0398359	0.500588	0.999722
XM_005680063.3	102170947	PUS7L	transcript	2.46599	1.24294	0.98841	0.841656	0.999722
XM_005680075.3	102175468	NUDT4	transcript	17.572	14.9851	0.229752	0.00222634	0.679403
XM_005680092.3	102181566	KRT18	transcript	7.41844	6.83721	0.117709	0.769711	0.999722
XM_005680100.3	102184596	KRT7	transcript	14.4044	20.3521	-0.498663	0.310413	0.999722
XM_005680101.2	102185152	KRT80	transcript	41.8609	32.7149	0.355657	0.956286	0.999722
XM_005680110.3	102189554	AQP5	transcript	3.2952	1.60145	1.04099	0.240434	0.999722
XM_005680147.3	102182947	ZCRB1	transcript	6.61085	7.6425	-0.209211	0.361333	0.999722
XM_005680176.1	102191498	CNOT2	transcript	2.36996	4.3437	-0.874062	0.278416	0.999722
XM_005680179.3	102191498	CNOT2	transcript	2.98333	1.93105	0.627542	0.469232	0.999722
XM_005680187.3	102170392	CCT2	transcript	64.7575	51.5823	0.328171	0.666936	0.999722
XM_005680196.3	102173163	MDM2	transcript	4.07917	4.10101	-0.00770434	0.228948	0.999722
XM_005680200.3	102174002	SLC35E3	transcript	7.0968	6.49694	0.127409	0.885099	0.999722
XM_005680201.3	102174276	NUP107	transcript	15.8574	13.6405	0.217254	0.150897	0.999722
XM_005680210.3	102177308	CAND1	transcript	21.6849	18.422	0.23526	0.326105	0.999722
XM_005680213.3	102178044	HELB	transcript	2.66491	2.43912	0.127724	0.526755	0.999722
XM_005680216.3	102179636	MSRB3	transcript	3.97753	4.64747	-0.22457	0.00555967	0.893467
XM_005680217.2	102180191	WIF1	transcript	6.58345	4.98172	0.402198	0.766026	0.999722
XM_005680218.3	102180191	WIF1	transcript	3.39409	2.59563	0.38694	0.727037	0.999722
XM_005680246.3	102189555	MON2	transcript	4.97102	4.37907	0.182916	0.553846	0.999722
XM_005680247.3	102189555	MON2	transcript	11.7059	10.4182	0.168124	0.965423	0.999722
XM_005680249.3	102190384	USP15	transcript	4.64485	6.3783	-0.45754	0.664886	0.999722
XM_005680250.3	102190384	USP15	transcript	17.832	11.33	0.65433	0.346849	0.999722
XM_005680254.3	102191307	SLC16A7	transcript	1.32011	1.59767	-0.275314	0.45668	0.999722
XM_005680257.3	102168891	CTDSP2	transcript	38.5123	37.2707	0.0472782	0.487297	0.999722
XM_005680265.3	102171035	TSPAN31	transcript	27.0589	19.8547	0.446625	0.377872	0.999722
XM_005680266.3	102171306	CDK4	transcript	21.6921	18.9787	0.192793	0.420986	0.999722
XM_005680283.3	102174910	MARS	transcript	17.6379	15.41	0.194813	0.22644	0.999722
XM_005680285.3	102175557	DDIT3	transcript	8.37811	7.82571	0.0984025	0.688946	0.999722
XM_005680306.3	102179919	SHMT2	transcript	21.5735	16.3386	0.400973	0.276445	0.999722
XM_005680308.3	102180571	STAT6	transcript	15.1871	15.77	-0.0543368	0.404345	0.999722
XM_005680320.3	102183851	LOC102183851	transcript	1.63299	0.961508	0.764148	0.918636	0.999722
XM_005680328.3	102185811	NACA	transcript	399.425	309.795	0.366611	0.690044	0.999722
XM_005680329.3	102185811	NACA	transcript	52.7183	39.7513	0.407301	0.644034	0.999722
XM_005680331.2	102186463	ATP5B	transcript	162.021	124.88	0.375631	0.74902	0.999722
XM_005680335.3	102187377	RBMS2	transcript	8.07769	7.63328	0.0816396	0.695378	0.999722
XM_005680353.3	102190587	PAN2	transcript	2.18764	2.25441	-0.0433747	0.776604	0.999722
XM_005680354.3	102190587	PAN2	transcript	1.06649	1.92559	-0.852429	0.986257	0.999722
XM_005680355.3	102168330	CNPY2	transcript	32.7332	21.2237	0.62508	0.19788	0.999722
XM_005680356.3	102168330	CNPY2	transcript	2.44525	0.359989	2.76396	0.447723	0.999722
XM_005680364.3	102170394	MYL6	transcript	1.10727	2.15477	-0.960528	0.532726	0.999722
XM_005680365.2	102170394	MYL6	transcript	218.086	152.478	0.516292	0.431468	0.999722
XM_005680366.2	102170394	MYL6	transcript	222.386	175.67	0.340201	0.994682	0.999722
XM_005680367.3	102171409	MYL6B	transcript	4.02685	3.06758	0.392552	0.481111	0.999722
XM_005680370.3	102172515	ESYT1	transcript	13.3465	13.6969	-0.0373823	0.160136	0.999722
XM_005680371.3	102172971	PA2G4	transcript	61.9073	50.9443	0.28119	0.597911	0.999722
XM_005680372.3	102172971	PA2G4	transcript	8.46851	5.12594	0.724292	0.406304	0.999722
XM_005680373.3	102173448	ERBB3	transcript	52.4986	48.4766	0.114988	0.815363	0.999722
XM_005680381.3	102175275	DGKA	transcript	3.1377	3.11038	0.0126187	0.768505	0.999722
XM_005680387.3	102176398	PYM1	transcript	5.44186	4.38592	0.31122	0.6754	0.999722
XM_005680390.3	102177695	DNAJC14	transcript	16.8774	13.3012	0.34354	0.139205	0.999722
XM_005680392.3	102178147	ORMDL2	transcript	22.2658	18.0281	0.304583	0.826972	0.999722
XM_005680393.3	102178430	SARNP	transcript	26.661	21.9516	0.280409	0.288343	0.999722
XM_005680465.3	102184600	NTN4	transcript	4.1624	3.18814	0.384702	0.938064	0.999722
XM_005680467.2	102185068	SNRPF	transcript	29.9505	25.081	0.255983	0.565742	0.999722
XM_005680471.3	102186092	LTA4H	transcript	4.28474	3.80167	0.172574	0.838145	0.999722
XM_005680475.3	102187301	NEDD1	transcript	9.80838	8.56664	0.195285	0.841551	0.999722
XM_005680479.3	102187745	SLC25A3	transcript	117.847	94.4631	0.319098	0.732866	0.999722
XM_005680481.3	102188563	IKBIP	transcript	6.76859	5.88826	0.201013	0.731174	0.999722
XM_005680495.3	102191776	ACTR6	transcript	7.29938	5.93367	0.29885	0.837408	0.999722
XM_005680496.3	102191776	ACTR6	transcript	2.15821	1.24476	0.793965	0.596258	0.999722
XM_005680512.3	102171846	ARL1	transcript	33.3136	26.6344	0.322823	0.709582	0.999722
XM_005680513.3	102172127	UTP20	transcript	12.6314	11.3093	0.159508	0.243374	0.999722
XM_005680525.3	102175370	CCDC53	transcript	15.4263	11.653	0.404684	0.601568	0.999722
XM_005680537.3	100860838	IGF1	transcript	6.61788	5.26076	0.331099	0.941494	0.999722
XM_005680538.3	100860838	IGF1	transcript	0.718735	2.52739	-1.81412	0.283588	0.999722
XM_005680550.3	102180921	GLT8D2	transcript	11.5868	10.5024	0.141763	0.666209	0.999722
XM_005680551.3	102180921	GLT8D2	transcript	8.50886	5.13899	0.727482	0.843135	0.999722
XM_005680557.3	102182855	TXNRD1	transcript	1.50861	1.31003	0.20362	0.948568	0.999722
XM_005680561.3	102182855	TXNRD1	transcript	2.18623	2.2512	-0.0422484	0.717142	0.999722
XM_005680564.3	102182855	TXNRD1	transcript	36.4752	33.3298	0.130104	0.408068	0.999722
XM_005680573.3	102185987	TCP11L2	transcript	6.22674	7.35535	-0.240317	0.00419844	0.7983
XM_005680574.3	102185987	TCP11L2	transcript	17.6245	12.1036	0.542148	0.82927	0.999722
XM_005680579.2	102187570	MTERF2	transcript	1.45541	1.42459	0.0308802	0.523218	0.999722
XM_005680583.3	102188748	PWP1	transcript	17.8283	13.304	0.422312	0.628677	0.999722
XM_005680585.3	102189284	RTCB	transcript	11.2768	10.215	0.142667	0.575614	0.999722
XM_005680586.3	102189558	BPIFC	transcript	8.26918	7.66941	0.108629	0.7298	0.999722
XM_005680607.3	102171037	RBFOX2	transcript	8.3773	9.11457	-0.121689	0.235114	0.999722
XM_005680638.3	102187197	DRAM1	transcript	5.23985	4.49578	0.220955	0.412598	0.999722
XM_005680647.3	102190764	NUAK1	transcript	11.8652	11.4798	0.0476388	0.781871	0.999722
XM_005680660.3	102174280	EIF3D	transcript	52.5373	44.5837	0.236826	0.838839	0.999722
XM_005680669.3	102176401	CSF2RB	transcript	7.31515	7.21107	0.0206742	0.490327	0.999722
XM_005680671.3	102176401	CSF2RB	transcript	0.72778	1.32907	-0.868845	0.256465	0.999722
XM_005680675.3	102177872	C1QTNF6	transcript	18.9397	15.4039	0.298115	0.793005	0.999722
XM_005680676.3	102178149	RAC2	transcript	1.80141	2.23453	-0.310847	0.14429	0.999722
XM_005680680.3	102179173	ALG10	transcript	5.65937	5.14465	0.13757	0.464304	0.999722
XM_005680682.3	102179742	YARS2	transcript	7.44357	6.14761	0.275967	0.558487	0.999722
XM_005680701.3	102184886	IPO8	transcript	14.5896	13.5152	0.110356	0.717132	0.999722
XM_005680705.2	102186281	ERGIC2	transcript	21.1921	18.1315	0.22503	0.247526	0.999722
XM_005680707.3	102186751	FAR2	transcript	126.012	133.108	-0.0790357	0.387331	0.999722
XM_005680715.3	102189286	MRPS35	transcript	8.69801	7.25283	0.262142	0.537462	0.999722
XM_005680728.2	102177091	LOC102177091	transcript	29.7045	21.494	0.466752	0.724237	0.999722
XM_005680730.3	102169165	MED21	transcript	41.9228	29.9282	0.486227	0.772997	0.999722
XM_005680735.3	102170122	FGFR1OP2	transcript	11.4014	10.1384	0.169391	0.693875	0.999722
XM_005680737.3	102170858	ITPR2	transcript	19.8159	20.1238	-0.0222479	0.750831	0.999722
XM_005680753.3	102175372	ETNK1	transcript	13.9342	13.2336	0.0744313	0.7563	0.999722
XM_005680785.3	102188750	LDHB	transcript	61.8434	50.5985	0.289525	0.977812	0.999722
XM_005680790.3	102189839	GOLT1B	transcript	13.9234	11.3659	0.292795	0.878531	0.999722
XM_005680791.3	102190110	PYROXD1	transcript	6.86636	5.66238	0.278137	0.819	0.999722
XM_005680793.3	102190590	RECQL	transcript	9.80243	8.73359	0.166564	0.291916	0.999722
XM_005680810.3	102173819	HEBP1	transcript	17.7149	13.7098	0.369757	0.794896	0.999722
XM_005680811.3	102174097	GPRC5D	transcript	33.0822	25.5396	0.37332	0.811441	0.999722
XM_005680814.3	102174817	DDX47	transcript	11.6267	9.66365	0.266796	0.731592	0.999722
XM_005680816.3	102175277	CDKN1B	transcript	23.6762	23.0023	0.0416647	0.282323	0.999722
XM_005680820.3	102176402	CREBL2	transcript	11.7677	10.4411	0.17256	0.921632	0.999722
XM_005680821.3	102176860	BORCS5	transcript	3.07038	3.9049	-0.346867	0.610174	0.999722
XM_005680822.3	102177141	MANSC1	transcript	6.9908	7.17238	-0.0369942	0.392825	0.999722
XM_005680827.3	102178336	ETV6	transcript	3.03705	3.67235	-0.274034	0.516427	0.999722
XM_005680835.2	102181757	MAGOHB	transcript	7.06452	5.17721	0.448418	0.462705	0.999722
XM_005680846.3	102184507	GABARAPL1	transcript	13.3886	12.2448	0.128839	0.216356	0.999722
XM_005680860.3	102188567	LOC102188567	transcript	2.60057	3.5625	-0.454062	0.102725	0.999722
XM_005680884.3	102175560	LOC102175560	transcript	2.06731	1.68356	0.296236	0.726362	0.999722
XM_005680885.3	102175838	M6PR	transcript	20.6796	16.2805	0.345059	0.0106519	0.999722
XM_005680886.3	102175838	M6PR	transcript	10.8893	8.80505	0.306503	0.401553	0.999722
XM_005680893.3	102177874	MFAP5	transcript	25.0911	19.0089	0.4005	0.788553	0.999722
XM_005680900.3	102180020	NECAP1	transcript	15.8727	13.8438	0.19731	0.673306	0.999722
XM_005680901.3	102180291	LOC102180291	transcript	2.31257	2.59516	-0.166321	0.248217	0.999722
XM_005680911.3	102183943	LOC102183943	transcript	3.84684	2.75616	0.481012	0.849524	0.999722
XM_005680921.3	102188835	C1R	transcript	22.1731	16.2219	0.450873	0.746525	0.999722
XM_005680922.3	102189289	C1S	transcript	3.52588	0.557384	2.66124	0.291664	0.999722
XM_005680924.3	102189562	EMG1	transcript	15.2624	11.8735	0.362231	0.813492	0.999722
XM_005680925.3	102190030	LPCAT3	transcript	24.8467	20.3428	0.288534	0.733799	0.999722
XM_005680926.2	102190308	PTPN6	transcript	6.62919	3.81773	0.796116	0.391773	0.999722
XM_005680927.3	102190592	C5H12orf57	transcript	24.5671	19.6107	0.325088	0.858957	0.999722
XM_005680956.2	102173168	ING4	transcript	12.7326	9.5911	0.408758	0.626007	0.999722
XM_005680968.3	100860872	GAPDH	transcript	208.879	173.858	0.264752	0.666991	0.999722
XM_005680970.3	102176591	MRPL51	transcript	18.609	14.1984	0.390275	0.751566	0.999722
XM_005680979.3	102179079	GALNT8	transcript	7.10623	7.01217	0.0192237	0.984376	0.999722
XM_005680980.3	102179361	NDUFA9	transcript	21.1711	17.4914	0.275453	0.919078	0.999722
XM_005680985.3	102180657	CCND2	transcript	45.4617	48.0021	-0.0784464	0.838294	0.999722
XM_005681004.3	102185543	ERC1	transcript	5.40039	6.6187	-0.293486	0.925698	0.999722
XM_005681056.3	102177314	NOL12	transcript	3.85056	5.12374	-0.41213	0.870878	0.999722
XM_005681059.3	102178051	LOC102178051	transcript	71.7507	61.808	0.215199	0.543584	0.999722
XM_005681060.3	102178337	GCAT	transcript	10.7559	7.88925	0.447166	0.398717	0.999722
XM_005681064.3	102179362	POLR2F	transcript	32.3926	22.9924	0.494507	0.549458	0.999722
XM_005681079.3	102182677	TOMM22	transcript	39.8121	27.2086	0.549147	0.682906	0.999722
XM_005681080.3	102182955	JOSD1	transcript	17.5854	17.082	0.0418994	0.366494	0.999722
XM_005681086.3	102184509	RPL3	transcript	606.792	499.869	0.279652	0.84933	0.999722
XM_005681089.3	102185348	RPS19BP1	transcript	18.6719	14.6276	0.352174	0.593516	0.999722
XM_005681096.2	102186940	ADSL	transcript	12.8083	10.878	0.235669	0.441313	0.999722
XM_005681098.3	102187466	SLC25A17	transcript	6.65978	7.60006	-0.190537	0.813728	0.999722
XM_005681104.3	102188928	L3MBTL2	transcript	5.70102	3.93466	0.534982	0.127075	0.999722
XM_005681109.3	102190204	PHF5A	transcript	37.9816	28.2179	0.428692	0.455429	0.999722
XM_005681114.3	102191408	CSDC2	transcript	13.56	13.8753	-0.0331597	0.817894	0.999722
XM_005681117.3	102191684	XRCC6	transcript	10.4927	12.4068	-0.241743	0.37408	0.999722
XM_005681119.3	102168897	SNU13	transcript	16.6567	16.2365	0.0368606	0.351073	0.999722
XM_005681127.3	102171224	NDUFA6	transcript	41.9905	32.4716	0.370883	0.793381	0.999722
XM_005681134.3	102173169	POLDIP3	transcript	33.025	29.5213	0.161805	0.687018	0.999722
XM_005681254.3	102187847	EXOSC9	transcript	13.5185	11.2359	0.266815	0.197946	0.999722
XM_005681260.3	102189657	NDNF	transcript	4.27564	4.92249	-0.203249	0.0111148	0.999722
XM_005681273.3	102169568	SYNPO2	transcript	4.24249	4.03027	0.0740343	0.491822	0.999722
XM_005681277.3	102170592	METTL14	transcript	5.92888	4.15431	0.513152	0.11819	0.999722
XM_005681284.3	102175658	ARSJ	transcript	5.33616	5.83245	-0.1283	0.654447	0.999722
XM_005681307.3	102181762	ELOVL6	transcript	12.2947	2.27028	2.43709	0.246252	0.999722
XM_005681308.3	102181762	ELOVL6	transcript	8.41922	19.9466	-1.24439	0.339674	0.999722
XM_005681312.3	102183221	GAR1	transcript	6.65168	5.56521	0.257284	0.417677	0.999722
XM_005681322.2	102185905	OSTC	transcript	25.1823	19.7113	0.353388	0.641279	0.999722
XM_005681324.3	102186381	LOC102186381	transcript	704.703	457.298	0.623881	0.825535	0.999722
XM_005681326.3	100860901	LEF1	transcript	11.5105	12.5197	-0.121241	0.476688	0.999722
XM_005681330.3	102187926	PAPSS1	transcript	26.0199	21.28	0.290121	0.574164	0.999722
XM_005681333.3	102188662	DKK2	transcript	12.8555	10.1174	0.345551	0.803466	0.999722
XM_005681335.3	102189197	AIMP1	transcript	30.1351	25.0694	0.265518	0.610172	0.999722
XM_005681340.3	102190391	INTS12	transcript	7.5079	7.50183	0.00116763	0.835146	0.999722
XM_005681343.3	102191595	TET2	transcript	14.6754	16.0847	-0.132292	0.960732	0.999722
XM_005681356.3	102173540	BDH2	transcript	6.88361	4.30244	0.67801	0.0417568	0.999722
XM_005681357.3	102173540	BDH2	transcript	1.60815	3.36804	-1.06651	0.298315	0.999722
XM_005681358.3	102173540	BDH2	transcript	1.61919	1.75268	-0.114292	0.303763	0.999722
XM_005681371.3	102177225	EMCN	transcript	7.75521	7.17046	0.113099	0.738747	0.999722
XM_005681375.3	102178612	LAMTOR3	transcript	20.3056	16.0599	0.338417	0.416599	0.999722
XM_005681376.3	102178892	DAPP1	transcript	4.31284	4.54097	-0.0743644	0.420838	0.999722
XM_005681386.3	102181374	LOC102181374	transcript	82.1966	53.9872	0.606461	0.35631	0.999722
XM_005681395.3	102184703	TSPAN5	transcript	9.71168	9.3799	0.0501486	0.426062	0.999722
XM_005681397.3	102184983	RAP1GDS1	transcript	3.40745	4.57645	-0.425537	0.532073	0.999722
XM_005681435.3	102170956	FAM13A	transcript	0.862492	2.24577	-1.38063	0.0237918	0.999722
XM_005681439.3	102170956	FAM13A	transcript	3.03278	1.5509	0.967532	0.446258	0.999722
XM_005681443.3	102172799	HERC3	transcript	12.0949	10.8002	0.163342	0.839392	0.999722
XM_005681445.3	102173647	PPM1K	transcript	26.383	21.7155	0.280887	0.0666325	0.999722
XM_005681449.3	102174641	PKD2	transcript	15.8982	14.6415	0.118795	0.542659	0.999722
XM_005681455.3	102176408	MED28	transcript	20.9689	17.15	0.290045	0.44568	0.999722
XM_005681456.3	102176682	NCAPG	transcript	8.80379	8.12333	0.116053	0.950499	0.999722
XM_005681476.3	102181850	ZCCHC4	transcript	6.06239	4.42286	0.454907	0.0863742	0.999722
XM_005681486.3	102184326	SMIM20	transcript	31.0504	23.103	0.426532	0.68022	0.999722
XM_005681494.3	102187662	ARAP2	transcript	26.6666	26.0855	0.0317869	0.667186	0.999722
XM_005681502.3	102190394	KLF3	transcript	3.76695	6.30943	-0.744112	0.650694	0.999722
XM_005681503.3	102190394	KLF3	transcript	27.0148	26.5898	0.0228791	0.729873	0.999722
XM_005681517.3	102170403	RPL9	transcript	257.906	196.2	0.394522	0.8068	0.999722
XM_005681520.3	102171138	LIAS	transcript	5.30015	3.43092	0.627437	0.0520163	0.999722
XM_005681537.3	102175380	RBM47	transcript	2.734	3.51407	-0.362131	0.61992	0.999722
XM_005681555.3	102179180	LIMCH1	transcript	3.65523	0.859873	2.08777	0.503618	0.999722
XM_005681561.3	102180742	TMEM33	transcript	22.7193	20.814	0.126367	0.81067	0.999722
XM_005681567.3	102182681	GNPDA2	transcript	10.6108	8.93129	0.248596	0.375405	0.999722
XM_005681578.3	102185448	COMMD8	transcript	13.7132	10.4093	0.3977	0.907708	0.999722
XM_005681586.3	102187306	NIPAL1	transcript	23.9345	19.6222	0.286603	0.971181	0.999722
XM_005681591.3	102188484	TEC	transcript	2.08816	0.529652	1.97912	0.201685	0.999722
XM_005681595.3	102189565	SLAIN2	transcript	8.51205	10.7612	-0.338258	0.534375	0.999722
XM_005681603.3	102191686	OCIAD2	transcript	15.4128	8.19412	0.91147	0.210313	0.999722
XM_005681604.3	102191686	OCIAD2	transcript	2.36252	0	11	0.220514	0.999722
XM_005681610.3	102170404	RASL11B	transcript	3.15463	3.471	-0.137881	0.403449	0.999722
XM_005681613.3	102170957	LNX1	transcript	3.01425	0.648511	2.2166	0.00233062	0.679403
XM_005681619.3	102171773	FIP1L1	transcript	5.27461	5.97539	-0.179969	0.430189	0.999722
XM_005681623.3	102171773	FIP1L1	transcript	3.47753	3.89436	-0.163323	0.734371	0.999722
XM_005681627.3	102174007	PDGFRA	transcript	41.8476	32.5098	0.364271	0.785846	0.999722
XM_005681629.3	100860836	KDR	transcript	14.9398	13.9834	0.0954501	0.95123	0.999722
XM_005681635.3	102176593	AASDH	transcript	2.36677	2.11249	0.163979	0.517824	0.999722
XM_005681637.3	102177423	SRP72	transcript	19.247	17.363	0.148621	0.927957	0.999722
XM_005681640.3	102178715	HOPX	transcript	62.968	45.2849	0.475589	0.543678	0.999722
XM_005681641.3	102178715	HOPX	transcript	14.5463	6.65368	1.12843	0.0995631	0.999722
XM_005681645.3	102181107	LOC102181107	transcript	2.24516	3.0058	-0.420928	0.743936	0.999722
XM_005681646.3	102181376	POLR2B	transcript	31.1032	25.629	0.279287	0.687746	0.999722
XM_005681653.3	102183497	CENPC	transcript	11.364	10.3238	0.138499	0.895163	0.999722
XM_005681656.3	102184236	UBA6	transcript	17.3765	15.5532	0.15993	0.582873	0.999722
XM_005681664.3	102186288	LOC102186288	transcript	22.3521	14.9944	0.575982	0.848062	0.999722
XM_005681668.3	102189199	PYURF	transcript	4.39292	3.97211	0.145275	0.668047	0.999722
XM_005681721.2	100860784	CSN2	transcript	0.148831	1.21606	-3.03046	0.268754	0.999722
XM_005681740.3	102175283	SLC4A4	transcript	0.84372	0.00719733	6.87316	0.465618	0.999722
XM_005681753.2	108633176	EPGN	transcript	4.4986	3.43523	0.38907	0.42519	0.999722
XM_005681761.3	102180661	AREG	transcript	6.65716	4.76268	0.483134	0.244808	0.999722
XM_005681763.3	102181578	RCHY1	transcript	13.0444	12.3193	0.0825103	0.563854	0.999722
XM_005681779.3	102185644	SDAD1	transcript	11.7865	10.0921	0.223905	0.180311	0.999722
XM_005681790.3	102188127	NUP54	transcript	11.0925	9.85746	0.170291	0.641428	0.999722
XM_005681792.3	102188573	SCARB2	transcript	37.2201	36.5754	0.0252081	0.362031	0.999722
XM_005681795.3	102189568	CCNI	transcript	52.1007	54.0329	-0.0525358	0.893829	0.999722
XM_005681802.3	102191026	CCNG2	transcript	12.6139	13.9944	-0.149841	0.00436918	0.7983
XM_005681803.3	102191026	CCNG2	transcript	3.91296	1.03954	1.91232	0.19754	0.999722
XM_005681804.3	102191508	CXCL13	transcript	3.52715	3.0237	0.22219	0.455451	0.999722
XM_005681805.2	102191783	CNOT6L	transcript	12.0095	8.42099	0.512117	0.35869	0.999722
XM_005681806.3	102168437	MRPL1	transcript	6.64842	5.13076	0.373839	0.451553	0.999722
XM_005681813.3	102170958	ANTXR2	transcript	19.6117	17.6988	0.148061	0.319272	0.999722
XM_005681827.3	102174551	ENOPH1	transcript	19.939	17.6463	0.176226	0.626711	0.999722
XM_005681841.3	102177703	THAP9	transcript	1.16413	0.915641	0.346396	0.738203	0.999722
XM_005681850.3	102180025	MRPS18C	transcript	19.1465	12.6318	0.600019	0.666886	0.999722
XM_005681858.3	102181580	ARHGAP24	transcript	2.91267	1.46044	0.995942	0.0697433	0.999722
XM_005681879.3	102187040	HSD17B11	transcript	10.8275	9.21206	0.233102	0.406796	0.999722
XM_005681881.3	102187471	NUDT9	transcript	14.4372	12.2533	0.236616	0.640419	0.999722
XM_005681882.3	102187753	SPARCL1	transcript	32.793	28.9735	0.17865	0.786278	0.999722
XM_005681896.3	102191413	LYAR	transcript	5.4118	4.67338	0.211641	0.436893	0.999722
XM_005681897.3	102191689	TMEM128	transcript	16.7167	12.4944	0.420006	0.641944	0.999722
XM_005681904.3	102170406	C1QTNF7	transcript	9.06579	7.12354	0.347838	0.836467	0.999722
XM_005681906.3	102170406	C1QTNF7	transcript	1.9918	1.35217	0.558797	0.964693	0.999722
XM_005681913.3	102173173	FGFBP1	transcript	19.9777	24.2747	-0.28106	0.378574	0.999722
XM_005681953.3	102186851	BMP3	transcript	3.90485	2.45681	0.668481	0.0414544	0.999722
XM_005681976.3	102174922	GRPEL1	transcript	8.74072	7.77734	0.168477	0.621162	0.999722
XM_005682058.3	102183409	TRIM11	transcript	11.479	8.58613	0.418919	0.062013	0.999722
XM_005682081.3	102187118	NDUFA13	transcript	23.8345	23.73	0.00634176	0.461745	0.999722
XM_005682089.3	102188577	BORCS8	transcript	2.22356	1.07253	1.05185	0.722247	0.999722
XM_005682091.2	102189385	RFXANK	transcript	2.35685	2.2574	0.0621992	0.986358	0.999722
XM_005682101.2	102168338	KXD1	transcript	12.3206	12.1696	0.0177841	0.732404	0.999722
XM_005682102.2	102168620	UBA52	transcript	214.995	204.952	0.0690178	0.524376	0.999722
XM_005682121.3	102173651	PLVAP	transcript	15.2415	18.0045	-0.240355	0.551086	0.999722
XM_005682125.3	102174645	MRPL34	transcript	11.9414	10.4994	0.185661	0.74674	0.999722
XM_005682134.3	102176780	USE1	transcript	14.9341	13.8897	0.104588	0.385676	0.999722
XM_005682137.3	102177611	SMIM7	transcript	28.5665	23.2124	0.299427	0.543965	0.999722
XM_005682147.2	102180482	TPM4	transcript	61.9227	65.6976	-0.0853729	0.958978	0.999722
XM_005682183.3	102169854	MPV17L2	transcript	4.31363	3.85806	0.161028	0.825987	0.999722
XM_005682230.3	102185913	CASP14	transcript	53.4423	40.1282	0.413366	0.89236	0.999722
XM_005682254.3	102172345	DNAJB1	transcript	47.0225	44.9725	0.0643078	0.995133	0.999722
XM_005682256.3	102172884	DDX39A	transcript	8.93705	6.79821	0.394644	0.485201	0.999722
XM_005682257.3	102172884	DDX39A	transcript	4.92049	3.67804	0.419868	0.819436	0.999722
XM_005682283.3	102180029	DNASE2	transcript	14.6084	9.50241	0.620429	0.221285	0.999722
XM_005682285.3	102181201	JUNB	transcript	62.2909	56.8866	0.130931	0.969557	0.999722
XM_005682286.3	102181486	ASNA1	transcript	17.8662	15.4052	0.21382	0.970895	0.999722
XM_005682290.3	102182862	WDR83OS	transcript	21.5023	19.7397	0.123389	0.513824	0.999722
XM_005682299.3	102185733	CALR	transcript	156.776	146.325	0.0995206	0.87234	0.999722
XM_005682330.3	102174736	ZNF317	transcript	4.20239	1.73323	1.27775	0.646846	0.999722
XM_005682331.3	102174736	ZNF317	transcript	3.95506	5.35833	-0.438084	0.720329	0.999722
XM_005682333.3	102176031	LOC102176031	transcript	6.58764	6.22402	0.0819134	0.25379	0.999722
XM_005682339.3	100861401	UBL5	transcript	36.4487	32.2136	0.178195	0.874635	0.999722
XM_005682340.1	100861401	UBL5	transcript	14.5843	15.2697	-0.066253	0.506909	0.999722
XM_005682342.2	102177970	FBXL12	transcript	0.70861	2.22294	-1.6494	0.815625	0.999722
XM_005682350.2	102180304	EIF3G	transcript	82.8223	64.0178	0.371547	0.64024	0.999722
XM_005682351.3	102180585	S1PR2	transcript	4.93167	4.89318	0.0113024	0.428107	0.999722
XM_005682354.3	102181113	ICAM1	transcript	7.61379	8.37988	-0.138314	0.151132	0.999722
XM_005682367.3	102184613	TMED1	transcript	0.009812	1.0776	-6.77906	0.234889	0.999722
XM_005682368.2	102184613	TMED1	transcript	5.83256	3.64305	0.67898	0.244133	0.999722
XM_005682371.3	102185554	YIPF2	transcript	9.86735	7.31768	0.431277	0.891419	0.999722
XM_005682372.3	102185554	YIPF2	transcript	4.64422	4.3588	0.0915053	0.849558	0.999722
XM_005682375.3	102186579	LDLR	transcript	7.6254	8.28173	-0.119121	0.808859	0.999722
XM_005682380.3	102187938	TMEM205	transcript	3.97813	3.05524	0.380808	0.841367	0.999722
XM_005682391.3	102190599	CNN1	transcript	11.9633	16.8349	-0.492836	0.180537	0.999722
XM_005682392.3	102190871	ELOF1	transcript	12.3193	13.0922	-0.0877808	0.141433	0.999722
XM_005682403.3	102170221	PET100	transcript	3.78523	2.38965	0.663579	0.259525	0.999722
XM_005682407.3	102171236	TRAPPC5	transcript	3.37791	2.82248	0.25917	0.759538	0.999722
XM_005682408.3	102171507	FCER2	transcript	1.08078	1.76275	-0.705753	0.0296052	0.999722
XM_005682411.3	102172254	CD209	transcript	1.98887	1.68747	0.237087	0.741032	0.999722
XM_005682415.2	102173283	TIMM44	transcript	10.8278	9.16617	0.240354	0.542038	0.999722
XM_005682424.3	102175758	CD320	transcript	8.252	7.07698	0.22161	0.311849	0.999722
XM_005682426.3	102176316	RPS28	transcript	388.235	458.817	-0.240987	0.183354	0.999722
XM_005682449.3	102186297	COL5A3	transcript	3.35344	3.67662	-0.132735	0.274233	0.999722
XM_005682495.3	102177428	VAV1	transcript	2.03423	2.24513	-0.142316	0.27782	0.999722
XM_005682499.3	102179093	ACER1	transcript	20.1654	19.4065	0.0553427	0.346183	0.999722
XM_005682500.3	102179093	ACER1	transcript	2.79333	4.51181	-0.691723	0.186345	0.999722
XM_005682506.3	102181026	NDUFA11	transcript	24.9467	19.4569	0.358565	0.914542	0.999722
XM_005682516.3	102183141	C7H19orf70	transcript	25.9693	18.3267	0.502861	0.697029	0.999722
XM_005682526.3	102186108	MYDGF	transcript	18.6696	14.8882	0.32652	0.603845	0.999722
XM_005682572.3	102176034	EEF2	transcript	358.933	363.763	-0.0192834	0.0479157	0.999722
XM_005682576.3	102177154	MRPL54	transcript	8.32413	6.58829	0.337395	0.50753	0.999722
XM_005682577.2	102177430	APBA3	transcript	6.16193	5.69096	0.114711	0.876554	0.999722
XM_005682607.3	102185082	AP3D1	transcript	19.7618	22.5731	-0.191891	0.445112	0.999722
XM_005682609.3	102185555	IZUMO4	transcript	3.58359	4.00994	-0.162175	0.781263	0.999722
XM_005682618.3	102187760	RAD50	transcript	10.9279	9.84547	0.150491	0.478694	0.999722
XM_005682621.3	102188583	IRF1	transcript	3.97718	4.05772	-0.028925	0.13914	0.999722
XM_005682634.3	102191417	RAPGEF6	transcript	11.6054	11.1009	0.0641259	0.853041	0.999722
XM_005682688.3	102186006	2021-03-03	transcript	3.09892	1.98235	0.644558	0.498003	0.999722
XM_005682690.3	102186582	LMNB1	transcript	13.6496	13.4148	0.0250303	0.665026	0.999722
XM_005682692.3	102187125	ALDH7A1	transcript	19.4161	19.0809	0.0251276	0.892602	0.999722
XM_005682696.3	102187856	GRAMD3	transcript	10.8283	10.9214	-0.0123558	0.431875	0.999722
XM_005682697.3	102187856	GRAMD3	transcript	1.02487	2.07153	-1.01526	0.864165	0.999722
XM_005682716.3	102169472	LOX	transcript	53.1491	48.3433	0.136729	0.397602	0.999722
XM_005682720.3	102172142	HSD17B4	transcript	31.6481	27.1869	0.219205	0.684021	0.999722
XM_005682722.3	102172621	TNFAIP8	transcript	0.63574	2.61466	-2.04011	0.663437	0.999722
XM_005682739.3	102180486	NOP16	transcript	23.7641	18.6126	0.352503	0.702974	0.999722
XM_005682740.2	102180756	HIGD2A	transcript	20.0129	20.1894	-0.0126732	0.224423	0.999722
XM_005682744.3	102181770	TSPAN17	transcript	13.8002	10.8587	0.345834	0.324798	0.999722
XM_005682749.3	102183957	RAB24	transcript	31.7583	27.7095	0.196752	0.890721	0.999722
XM_005682752.3	102185265	PRELID1	transcript	88.9368	64.0708	0.473112	0.742912	0.999722
XM_005682768.3	102188936	TMED9	transcript	60.0044	50.8904	0.237674	0.792206	0.999722
XM_005682770.3	102189205	B4GALT7	transcript	3.63556	2.58053	0.494514	0.12323	0.999722
XM_005682775.3	102190406	RMND5B	transcript	4.24428	5.18581	-0.289051	0.797632	0.999722
XM_005682777.1	102191233	NHP2	transcript	18.3263	13.7912	0.410169	0.455434	0.999722
XM_005682783.2	102168999	CLK4	transcript	13.1913	9.05625	0.542602	0.471657	0.999722
XM_005682788.3	102170415	ZFP62	transcript	4.48174	2.57726	0.798223	0.595181	0.999722
XM_005682875.3	102180121	SH3BP5L	transcript	13.925	12.2528	0.184568	0.311136	0.999722
XM_005682900.3	102187213	POLR2E	transcript	19.1459	17.6437	0.117881	0.261694	0.999722
XM_005682905.3	102188214	STK11	transcript	13.8475	14.5891	-0.0752641	0.12362	0.999722
XM_005682906.3	102188764	ATP5D	transcript	40.682	44.7378	-0.137104	0.332944	0.999722
XM_005682916.3	102191420	C7H19orf25	transcript	7.92163	7.27658	0.122537	0.758256	0.999722
XM_005682919.3	102168533	LOC102168533	transcript	35.1866	24.9863	0.493885	0.512608	0.999722
XM_005682930.3	102172434	HSPA4	transcript	35.7797	32.0218	0.160085	0.637914	0.999722
XM_005682932.3	102172992	C7H5orf15	transcript	14.8657	14.3288	0.0530697	0.300693	0.999722
XM_005682942.3	102175571	UBE2B	transcript	24.5362	21.4189	0.19603	0.871179	0.999722
XM_005682944.3	102176037	SAR1B	transcript	22.2718	21.0412	0.0819965	0.506085	0.999722
XM_005682946.3	102176790	DDX46	transcript	14.6398	15.0181	-0.0368031	0.813683	0.999722
XM_005682962.2	102180667	SMAD5	transcript	22.0331	20.3187	0.116866	0.943244	0.999722
XM_005682969.3	102182588	FAM13B	transcript	5.47111	3.79378	0.528199	0.295386	0.999722
XM_005682972.3	102182588	FAM13B	transcript	1.24595	4.86794	-1.96606	0.164563	0.999722
XM_005682984.3	102185083	BRD8	transcript	8.52322	8.18738	0.0579961	0.795842	0.999722
XM_005682986.3	102185083	BRD8	transcript	4.67359	3.69416	0.339284	0.923893	0.999722
XM_005682995.3	102188849	HSPA9	transcript	42.2198	37.278	0.179595	0.642678	0.999722
XM_005683002.3	102190218	SIL1	transcript	8.32143	2.33896	1.83096	0.127021	0.999722
XM_005683007.3	102191234	MATR3	transcript	17.4243	14.3035	0.284736	0.758102	0.999722
XM_005683016.2	102170141	ECSCR	transcript	7.96852	7.25498	0.135339	0.421895	0.999722
XM_005683028.3	102173291	IGIP	transcript	11.0939	10.5857	0.0676482	0.428744	0.999722
XM_005683032.3	102174203	PFDN1	transcript	34.1409	22.8621	0.578546	0.55579	0.999722
XM_005683037.3	102175395	APBB3	transcript	2.76424	6.48016	-1.22915	0.0517458	0.999722
XM_005683040.3	102176229	SRA1	transcript	17.2593	15.2371	0.179788	0.580585	0.999722
XM_005683042.3	102177056	CD14	transcript	2.62325	3.17401	-0.274954	0.110663	0.999722
XM_005683043.3	102177332	NDUFA2	transcript	47.8611	32.8244	0.544083	0.801666	0.999722
XM_005683045.2	102177888	IK	transcript	33.8534	31.282	0.113969	0.8637	0.999722
XM_005683046.3	102178168	HARS	transcript	15.6633	13.5601	0.208019	0.146101	0.999722
XM_005683051.3	102179189	WDR55	transcript	12.8777	11.4829	0.165386	0.97347	0.999722
XM_005683052.3	102179471	ZMAT2	transcript	26.992	21.3505	0.338266	0.385559	0.999722
XM_005683053.3	102179760	HARS2	transcript	8.36475	6.89199	0.279403	0.0759658	0.999722
XM_005683057.2	102181948	LOC102181948	transcript	14.2483	9.13078	0.641978	0.871715	0.999722
XM_005683059.3	102183061	TAF7	transcript	31.3693	25.4989	0.298918	0.327504	0.999722
XM_005683062.3	102184143	HDAC3	transcript	20.1388	15.0914	0.416253	0.450591	0.999722
XM_005683066.2	102184714	FCHSD1	transcript	2.37805	2.86241	-0.267449	0.174533	0.999722
XM_005683067.2	102184714	FCHSD1	transcript	6.5254	4.68067	0.47935	0.156745	0.999722
XM_005683073.3	102186586	RNF14	transcript	1.70928	2.3065	-0.432317	0.462796	0.999722
XM_005683091.3	102191040	PRELID2	transcript	5.07033	3.74646	0.436551	0.372173	0.999722
XM_005683099.2	102169284	LARS	transcript	22.1987	19.5483	0.18343	0.245171	0.999722
XM_005683101.3	102169864	TCERG1	transcript	2.44244	1.09514	1.15721	0.298847	0.999722
XM_005683118.3	102173739	C7H5orf46	transcript	14.8085	11.1526	0.409046	0.209553	0.999722
XM_005683119.3	102174022	LOC102174022	transcript	132.441	110.405	0.262536	0.721829	0.999722
XM_005683123.3	102174022	LOC102174022	transcript	6.02239	5.50519	0.129544	0.430991	0.999722
XM_005683132.3	102176956	SPINK7	transcript	32.7707	38.3053	-0.225138	0.0596295	0.999722
XM_005683133.3	102177234	SPINK9	transcript	8.98258	10.5297	-0.229258	0.349462	0.999722
XM_005683134.3	102177520	FBXO38	transcript	5.15509	1.0368	2.31387	0.446389	0.999722
XM_005683135.3	102177520	FBXO38	transcript	6.14897	9.19878	-0.581097	0.477341	0.999722
XM_005683144.3	102179664	SH3TC2	transcript	4.9123	4.05976	0.275004	0.922561	0.999722
XM_005683150.3	102180936	GRPEL2	transcript	7.34693	6.0779	0.273567	0.411058	0.999722
XM_005683152.3	102181496	CSNK1A1	transcript	14.1067	17.0362	-0.272216	0.0464186	0.999722
XM_005683153.3	102181496	CSNK1A1	transcript	55.8918	34.2863	0.705006	0.00225784	0.679403
XM_005683154.3	102181496	CSNK1A1	transcript	14.1889	20.8445	-0.554902	0.0470412	0.999722
XM_005683156.3	102181496	CSNK1A1	transcript	1.05808	23.4126	-4.46776	0.00354595	0.7983
XM_005683157.3	102182590	ARHGEF37	transcript	16.6148	14.8753	0.159549	0.575132	0.999722
XM_005683160.3	102183319	SLC26A2	transcript	30.4912	39.7928	-0.384114	0.468349	0.999722
XM_005683161.3	102183319	SLC26A2	transcript	2.12325	2.36011	-0.152582	0.612489	0.999722
XM_005683163.3	102183319	SLC26A2	transcript	3.43487	4.25937	-0.310383	0.908447	0.999722
XM_005683172.3	102186009	RPS14	transcript	612.592	419.886	0.544927	0.736261	0.999722
XM_005683173.3	102186009	RPS14	transcript	41.8938	29.9633	0.48354	0.396828	0.999722
XM_005683179.3	102188039	DCTN4	transcript	26.0312	21.8886	0.250061	0.493812	0.999722
XM_005683183.3	102189207	GPX3	transcript	14.0465	10.3074	0.44652	0.942356	0.999722
XM_005683185.3	102189754	ANXA6	transcript	8.38833	6.09416	0.460956	0.880222	0.999722
XM_005683186.3	102189754	ANXA6	transcript	7.92049	9.5743	-0.273577	0.770457	0.999722
XM_005683188.3	102190510	GM2A	transcript	26.9434	21.9132	0.298129	0.712491	0.999722
XM_005683190.3	102191134	SLC36A2	transcript	5.68638	4.98113	0.191037	0.920938	0.999722
XM_005683192.3	102191697	FAT2	transcript	10.1851	9.97883	0.0295153	0.70087	0.999722
XM_005683194.3	102168628	ATOX1	transcript	51.4765	40.3807	0.350247	0.829853	0.999722
XM_005683197.2	102169097	G3BP1	transcript	24.1789	21.7553	0.152386	0.38822	0.999722
XM_005683206.3	102171707	FAM114A2	transcript	3.56543	6.48812	-0.863726	0.486633	0.999722
XM_005683207.3	102171707	FAM114A2	transcript	4.70618	0.949918	2.30868	0.668317	0.999722
XM_005683208.3	102171707	FAM114A2	transcript	2.84358	0.777986	1.86989	0.446592	0.999722
XM_005683212.3	102173086	CNOT8	transcript	3.02143	4.02174	-0.412589	0.265473	0.999722
XM_005683216.3	102174024	MRPL22	transcript	6.89631	4.28081	0.687943	0.228136	0.999722
XM_005683219.3	102174655	SGCD	transcript	1.93005	2.42874	-0.331572	0.392752	0.999722
XM_005683229.3	102177794	THG1L	transcript	6.74934	4.9747	0.440138	0.00255456	0.685655
XM_005683237.3	102179665	UBLCP1	transcript	13.1511	11.1336	0.240263	0.716473	0.999722
XM_005683240.3	102180393	TTC1	transcript	8.64657	9.15939	-0.0831243	0.626892	0.999722
XM_005683247.3	102182034	C1QTNF2	transcript	1.23595	1.86358	-0.592454	0.345549	0.999722
XM_005683250.3	102182783	SLU7	transcript	19.6609	15.0908	0.381661	0.388631	0.999722
XM_005683251.2	102183062	PTTG1	transcript	4.43432	4.07177	0.123055	0.699216	0.999722
XM_005683252.3	102183062	PTTG1	transcript	1.55323	0.997085	0.639478	0.508486	0.999722
XM_005683271.3	102191042	ZNF692	transcript	0.880796	1.70893	-0.95621	0.729305	0.999722
XM_005683284.3	102171599	FGF22	transcript	1.99465	1.21964	0.709683	0.69943	0.999722
XM_005683294.3	102174934	TMEM259	transcript	23.3965	22.8419	0.0346062	0.417166	0.999722
XM_005683309.3	102180759	CDKN2AIPNL	transcript	39.1232	24.5202	0.674055	0.299374	0.999722
XM_005683314.3	102182694	CXCL14	transcript	198.948	181.958	0.128787	0.645921	0.999722
XM_005683370.3	102185178	NUDCD2	transcript	11.2459	8.7249	0.366195	0.497112	0.999722
XM_005683378.3	102187861	RARS	transcript	28.6504	20.4397	0.487182	0.36415	0.999722
XM_005683382.3	102188941	DHFR	transcript	15.3775	13.0275	0.239256	0.775022	0.999722
XM_005683393.3	102191699	TMEM167A	transcript	26.5776	21.5329	0.303666	0.370702	0.999722
XM_005683394.3	102168345	XRCC4	transcript	6.73148	5.35044	0.331265	0.750692	0.999722
XM_005683395.3	102168630	VCAN	transcript	8.18456	9.75329	-0.252984	0.470409	0.999722
XM_005683400.3	102169756	EDIL3	transcript	10.8826	10.8765	0.000808146	0.656136	0.999722
XM_005683401.3	102169756	EDIL3	transcript	7.27556	4.39301	0.727847	0.666143	0.999722
XM_005683410.3	108633170	LOC108633170	transcript	147.444	106.384	0.470889	0.81382	0.999722
XM_005683411.3	102173842	CCNH	transcript	0.752615	2.18927	-1.54047	0.289852	0.999722
XM_005683413.3	102173842	CCNH	transcript	9.42228	7.51128	0.327017	0.451486	0.999722
XM_005683427.3	102177795	CETN3	transcript	24.5918	19.2362	0.35435	0.624985	0.999722
XM_005683433.3	102179193	ARRDC3	transcript	57.8365	48.9808	0.239764	0.569252	0.999722
XM_005683439.3	102181388	TTC37	transcript	13.902	13.9968	-0.00980508	0.919571	0.999722
XM_005683456.3	102187217	RIOK2	transcript	11.7288	10.0354	0.224954	0.878083	0.999722
XM_005683461.3	102188403	ST8SIA4	transcript	7.02868	6.03961	0.218799	0.830591	0.999722
XM_005683466.3	102190688	PPIP5K2	transcript	6.19249	7.36073	-0.249329	0.106549	0.999722
XM_005683502.3	102188589	MFSD14B	transcript	21.8473	20.1231	0.118604	0.772072	0.999722
XM_005683509.3	102190411	AADAT	transcript	3.62757	3.76957	-0.0553967	0.882064	0.999722
XM_005683522.3	102172539	FBXO8	transcript	16.2585	13.9302	0.222978	0.794371	0.999722
XM_005683526.3	102173564	FDFT1	transcript	27.0682	25.8014	0.0691535	0.962221	0.999722
XM_005683531.3	102174841	LOC102174841	transcript	2.95025	2.0942	0.494436	0.355518	0.999722
XM_005683541.2	102176882	HMBOX1	transcript	3.30999	3.78792	-0.194578	0.192948	0.999722
XM_005683566.3	102183788	DDX58	transcript	9.65375	4.70419	1.03714	0.33327	0.999722
XM_005683594.3	102169869	IFT74	transcript	5.16029	6.45498	-0.322962	0.340602	0.999722
XM_005683596.3	102170514	PLAA	transcript	5.7722	8.43236	-0.546816	0.069684	0.999722
XM_005683632.3	102184058	RPS6	transcript	763.949	545.548	0.485769	0.675897	0.999722
XM_005683637.3	102185564	RRAGA	transcript	30.4962	25.8157	0.240382	0.825548	0.999722
XM_005683655.3	102189949	ZDHHC21	transcript	9.2051	9.22022	-0.00236752	0.673802	0.999722
XM_005683657.3	102190412	NFIB	transcript	6.64308	8.41886	-0.341772	0.66741	0.999722
XM_005683677.3	102174843	TMEM261	transcript	8.32757	5.66228	0.556513	0.344343	0.999722
XM_005683681.3	102176795	IL33	transcript	1.40502	4.4104	-1.65032	0.481031	0.999722
XM_005683683.3	102176795	IL33	transcript	4.68837	4.10877	0.190382	0.958707	0.999722
XM_005683687.2	102178069	MLANA	transcript	3.15506	3.25057	-0.0430258	0.601357	0.999722
XM_005683688.3	102178354	RIC1	transcript	8.19408	7.31412	0.163896	0.880871	0.999722
XM_005683695.3	102179764	PLGRKT	transcript	8.19778	7.87391	0.0581531	0.612669	0.999722
XM_005683700.3	102181211	CDC37L1	transcript	14.9208	13.793	0.113385	0.45039	0.999722
XM_005683704.2	102182306	RFX3	transcript	2.78701	3.5935	-0.366674	0.537419	0.999722
XM_005683705.2	102183238	PUM3	transcript	0.499759	5.00889	-3.32519	0.0502435	0.999722
XM_005683711.3	102185181	LOC102185181	transcript	13.4079	9.51491	0.494821	0.438817	0.999722
XM_005683712.3	102185181	LOC102185181	transcript	2.18196	3.29128	-0.593023	0.514203	0.999722
XM_005683721.3	102187950	SMC5	transcript	9.44064	7.96675	0.244893	0.312144	0.999722
XM_005683722.3	102187950	SMC5	transcript	5.87867	5.50168	0.0956177	0.923977	0.999722
XM_005683745.3	102168908	TMEM2	transcript	9.99922	10.3874	-0.0549408	0.620456	0.999722
XM_005683753.3	102171605	ALDH1A1	transcript	24.3056	23.5512	0.0454836	0.572597	0.999722
XM_005683754.3	102172262	ANXA1	transcript	261.222	180.251	0.535265	0.847449	0.999722
XM_005683759.3	102175292	ERMP1	transcript	11.4149	10.9387	0.0614789	0.648738	0.999722
XM_005683761.3	102176121	AK3	transcript	15.8561	16.6124	-0.067221	0.0758416	0.999722
XM_005683784.3	102185920	NMRK1	transcript	2.93561	2.33633	0.329414	0.763117	0.999722
XM_005683787.3	102186593	OSTF1	transcript	43.5015	34.1465	0.349328	0.998882	0.999722
XM_005683802.3	102190784	PSAT1	transcript	38.657	30.6759	0.333626	0.52523	0.999722
XM_005683827.3	102174206	PIGO	transcript	3.5766	4.12467	-0.20569	0.930172	0.999722
XM_005683829.3	102175210	STOML2	transcript	29.1002	23.2786	0.322024	0.567994	0.999722
XM_005683836.3	102177625	CCDC107	transcript	5.27158	3.79402	0.474505	0.806011	0.999722
XM_005683837.3	102177625	CCDC107	transcript	2.29438	2.14308	0.0984207	0.908444	0.999722
XM_005683838.3	102178071	ARHGEF39	transcript	2.41861	2.95919	-0.291024	0.681319	0.999722
XM_005683846.3	102179944	GBA2	transcript	14.1616	13.6003	0.0583484	0.969282	0.999722
XM_005683864.3	102184809	GLIPR2	transcript	14.5978	10.3951	0.489849	0.894284	0.999722
XM_005683874.3	102187134	ZCCHC7	transcript	7.21499	6.64017	0.119777	0.354615	0.999722
XM_005683878.3	102188042	POLR1E	transcript	12.0058	9.71735	0.305095	0.222167	0.999722
XM_005683882.3	102188943	TOMM5	transcript	27.3845	20.9467	0.386639	0.910392	0.999722
XM_005683885.3	102189674	EXOSC3	transcript	6.64552	5.41769	0.294705	0.828228	0.999722
XM_005683886.3	102189951	TRMT10B	transcript	9.52422	9.18754	0.0519226	0.45577	0.999722
XM_005683900.3	102169757	TSTD2	transcript	3.67354	4.78922	-0.382622	0.363867	0.999722
XM_005683905.3	102171423	NANS	transcript	14.1771	10.1396	0.483552	0.586905	0.999722
XM_005683916.2	102174392	STX17	transcript	7.95839	5.49442	0.534511	0.486823	0.999722
XM_005683921.3	102175403	ERP44	transcript	13.4541	12.9557	0.054466	0.483932	0.999722
XM_005683966.3	102191135	ATP6V1B2	transcript	20.2349	17.779	0.186676	0.912157	0.999722
XM_005683993.3	102174119	SLC39A14	transcript	6.01676	4.30537	0.482848	0.442003	0.999722
XM_005683997.2	102175019	CCAR2	transcript	13.0558	13.9836	-0.0990435	0.467005	0.999722
XM_005684006.3	102177061	CHMP7	transcript	10.511	10.8098	-0.040446	0.295331	0.999722
XM_005684007.3	102177338	LOXL2	transcript	5.79663	5.69167	0.0263611	0.990452	0.999722
XM_005684039.3	102184810	PTK2B	transcript	5.65514	5.59061	0.0165559	0.606698	0.999722
XM_005684041.3	102184810	PTK2B	transcript	2.25542	2.86749	-0.34639	0.395536	0.999722
XM_005684042.2	102185835	EPHX2	transcript	14.965	13.5036	0.148244	0.739908	0.999722
XM_005684052.3	102188315	SMU1	transcript	30.208	23.5864	0.356975	0.915436	0.999722
XM_005684056.3	102189586	CHMP5	transcript	43.8151	33.0713	0.405847	0.642368	0.999722
XM_005684060.3	102189865	NFX1	transcript	7.28251	9.2956	-0.352112	0.1998	0.999722
XM_005684067.3	102168633	DCAF12	transcript	19.1916	18.0452	0.0888598	0.835908	0.999722
XM_005684069.3	102169182	LOC102169182	transcript	25.7621	18.3797	0.487134	0.877319	0.999722
XM_005684071.3	102169758	NUDT2	transcript	11.2812	7.03579	0.681138	0.303326	0.999722
XM_005684073.3	102169758	NUDT2	transcript	1.42297	2.15283	-0.59733	0.609975	0.999722
XM_005684079.3	102171424	RPP25L	transcript	4.40193	3.06835	0.520674	0.287418	0.999722
XM_005684080.3	102171424	RPP25L	transcript	3.79062	2.35565	0.686311	0.725286	0.999722
XM_005684081.3	102171424	RPP25L	transcript	0.293673	1.81244	-2.62565	0.469903	0.999722
XM_005684082.3	102172264	DCTN3	transcript	12.3877	12.1956	0.0225526	0.994742	0.999722
XM_005684087.3	102172896	GALT	transcript	5.32338	3.9467	0.431695	0.972315	0.999722
XM_005684093.2	102174569	CCL27	transcript	29.688	16.9258	0.810657	0.833326	0.999722
XM_005684096.3	102175293	CCL21	transcript	7.20753	6.98818	0.0445882	0.156386	0.999722
XM_005684130.3	102183514	ZCCHC6	transcript	8.71374	12.0054	-0.462324	0.0349453	0.999722
XM_005684131.3	102183514	ZCCHC6	transcript	3.4031	3.41031	-0.00305292	0.993803	0.999722
XM_005684138.3	102186015	FBP1	transcript	18.6195	11.204	0.732804	0.393261	0.999722
XM_005684149.3	102189036	CDC14B	transcript	3.61776	2.51786	0.522898	0.830401	0.999722
XM_005684151.3	102189481	AAED1	transcript	7.30299	6.86771	0.0886582	0.500504	0.999722
XM_005684159.3	102191612	IARS	transcript	21.0789	17.108	0.301127	0.259522	0.999722
XM_005684160.3	102168258	ECM2	transcript	45.9312	30.9605	0.569044	0.832487	0.999722
XM_005684161.3	102168258	ECM2	transcript	7.78522	6.51206	0.257625	0.568086	0.999722
XM_005684162.2	102168726	ASPN	transcript	53.6064	34.0354	0.65537	0.945258	0.999722
XM_005684169.3	102170422	NOL8	transcript	8.56171	7.87566	0.120497	0.876404	0.999722
XM_005684173.2	102171335	CARD19	transcript	5.28424	3.95464	0.41815	0.998802	0.999722
XM_005684175.3	102171874	LOC102171874	transcript	17.9519	20.8311	-0.214602	0.52408	0.999722
XM_005684181.3	102173567	SPTLC1	transcript	30.7021	24.9829	0.297401	0.75585	0.999722
XM_005684191.3	102174120	SYK	transcript	3.29976	2.64449	0.319372	0.752758	0.999722
XM_005684222.3	102186397	UBQLN1	transcript	34.5433	35.0074	-0.0192537	0.464619	0.999722
XM_005684237.3	102172265	S1PR3	transcript	5.53098	5.41598	0.0303144	0.65645	0.999722
XM_005684240.3	102173299	FBXW12	transcript	5.84235	4.88997	0.256725	0.149964	0.999722
XM_005684246.3	102174845	MRPL50	transcript	11.0645	8.35347	0.405485	0.742811	0.999722
XM_005684254.3	102176688	RNF20	transcript	11.0962	10.2361	0.116404	0.925888	0.999722
XM_005684256.3	102176688	RNF20	transcript	4.09881	3.94289	0.0559501	0.795471	0.999722
XM_005684263.3	102179197	ABCA1	transcript	59.4507	50.9869	0.221566	0.848761	0.999722
XM_005684265.3	102179197	ABCA1	transcript	2.85599	2.46011	0.215269	0.783738	0.999722
XM_005684287.3	102185745	PTPN3	transcript	13.9164	14.4048	-0.0497665	0.902806	0.999722
XM_005684290.3	102187487	TXN	transcript	113.65	84.6913	0.424307	0.925955	0.999722
XM_005684303.3	102190414	PTGR1	transcript	28.678	28.7459	-0.00340899	0.488488	0.999722
XM_005684309.3	102191797	HSDL2	transcript	17.7057	15.151	0.224807	0.853515	0.999722
XM_005684318.3	102170516	SLC31A1	transcript	28.1435	25.2056	0.159058	0.557143	0.999722
XM_005684319.3	102170786	CDC26	transcript	11.6219	8.34912	0.477156	0.536337	0.999722
XM_005684320.3	102171069	PRPF4	transcript	1.74788	1.98633	-0.184504	0.826803	0.999722
XM_005684322.3	102171069	PRPF4	transcript	7.37465	5.94566	0.310738	0.407333	0.999722
XM_005684324.3	102172266	ALAD	transcript	7.50301	7.19677	0.0601191	0.287178	0.999722
XM_005684327.3	102173090	POLE3	transcript	23.4104	18.2291	0.360908	0.634684	0.999722
XM_005684329.2	102173388	RGS3	transcript	1.54505	2.25287	-0.544106	0.273675	0.999722
XM_005684332.2	102173388	RGS3	transcript	1.30598	0.353821	1.88404	0.437683	0.999722
XM_005684344.3	102177162	ATP6V1G1	transcript	81.1379	61.3211	0.403992	0.788783	0.999722
XM_005684357.3	102181598	PSMD5	transcript	17.1849	16.8056	0.0321919	0.798816	0.999722
XM_005684367.3	102184720	STOM	transcript	22.1623	22.303	-0.00912646	0.802288	0.999722
XM_005684376.3	102189124	SECISBP2	transcript	1.28488	3.92959	-1.61274	0.250124	0.999722
XM_005684428.3	100860780	EEF1A1	transcript	1343.41	1072.67	0.324686	0.664305	0.999722
XM_005684442.3	102191798	HTR1B	transcript	3.95169	4.28838	-0.117965	0.0742747	0.999722
XM_005684448.2	102169289	HMGN3	transcript	31.5682	26.6881	0.242278	0.783873	0.999722
XM_005684474.3	102178542	ECHDC1	transcript	49.5695	44.9802	0.140164	0.460452	0.999722
XM_005684475.3	102178542	ECHDC1	transcript	11.7225	7.21754	0.699701	0.182168	0.999722
XM_005684476.3	102178542	ECHDC1	transcript	4.55972	9.67709	-1.08563	0.499364	0.999722
XM_005684483.3	102180671	HINT3	transcript	6.03432	5.30494	0.185856	0.579849	0.999722
XM_005684506.3	102187769	FABP7	transcript	9.46022	9.05638	0.0629396	0.77191	0.999722
XM_005684512.3	102189037	HSF2	transcript	5.71486	4.88836	0.225368	0.900081	0.999722
XM_005684515.2	102189678	SERINC1	transcript	81.1766	62.3338	0.381049	0.864725	0.999722
XM_005684517.3	102191242	GJA1	transcript	694.563	509.7	0.446457	0.379951	0.999722
XM_005684524.3	102170148	PLN	transcript	6.41473	5.37166	0.256022	0.331617	0.999722
XM_005684527.3	102170975	GOPC	transcript	1.86384	0.720301	1.3716	0.740391	0.999722
XM_005684532.3	102172445	ZUFSP	transcript	6.63342	4.79589	0.467953	0.170478	0.999722
XM_005684533.3	102172445	ZUFSP	transcript	1.68595	1.61118	0.0654383	0.373436	0.999722
XM_005684536.3	102173659	FAM26D	transcript	15.4761	10.2514	0.594227	0.210845	0.999722
XM_005684537.3	102173937	FAM26E	transcript	11.993	10.1402	0.242103	0.493156	0.999722
XM_005684541.3	102174937	TSPYL1	transcript	13.1579	11.6612	0.17421	0.534331	0.999722
XM_005684552.3	102177894	FAM229B	transcript	5.34592	2.80612	0.929861	0.421999	0.999722
XM_005684557.2	102178909	TUBE1	transcript	4.07997	3.16389	0.366858	0.45444	0.999722
XM_005684570.3	102181956	RPF2	transcript	9.17155	6.97593	0.394781	0.334885	0.999722
XM_005684571.3	102182228	AMD1	transcript	24.2321	23.9837	0.0148687	0.395668	0.999722
XM_005684572.3	102182506	CDK19	transcript	17.2448	16.2957	0.0816693	0.444806	0.999722
XM_005684575.3	102183242	CDC40	transcript	11.5787	9.56827	0.275149	0.495819	0.999722
XM_005684598.3	102189757	OSTM1	transcript	6.83505	5.97221	0.194686	0.954238	0.999722
XM_005684609.3	102169010	QRSL1	transcript	5.24603	3.0672	0.774303	0.0422355	0.999722
XM_005684610.3	102169291	ATG5	transcript	10.8883	9.00347	0.274222	0.349638	0.999722
XM_005684649.3	108633233	TSTD3	transcript	10.3462	7.08574	0.546106	0.537281	0.999722
XM_005684651.3	102186767	PNISR	transcript	3.98755	0.0407283	6.61333	0.469479	0.999722
XM_005684652.3	102186767	PNISR	transcript	27.7269	32.5144	-0.22979	0.581441	0.999722
XM_005684654.3	102187404	COQ3	transcript	7.8762	6.43153	0.292339	0.704339	0.999722
XM_005684664.3	102190322	UFL1	transcript	11.1089	9.18398	0.274525	0.132212	0.999722
XM_005684679.3	102173848	CASP8AP2	transcript	4.04471	3.25298	0.314275	0.46033	0.999722
XM_005684721.3	102184907	LOC102184907	transcript	5.74667	4.17542	0.460806	0.188894	0.999722
XM_005684723.1	102185363	LOC102185363	transcript	0.761835	1.86714	-1.29328	0.456402	0.999722
XM_005684731.3	102187050	LAMA2	transcript	15.6032	11.6693	0.419125	0.735125	0.999722
XM_005684732.3	102187050	LAMA2	transcript	7.57992	7.78603	-0.0387056	0.674533	0.999722
XM_005684734.3	102187864	ARHGAP18	transcript	13.3635	12.3426	0.114655	0.753055	0.999722
XM_005684757.3	102170149	STX7	transcript	32.9429	27.4584	0.262719	0.577593	0.999722
XM_005684773.3	102174474	RPS12	transcript	882.643	639.458	0.464981	0.931484	0.999722
XM_005684789.3	102178359	HBS1L	transcript	21.0933	18.071	0.223109	0.808357	0.999722
XM_005684799.3	102180497	BCLAF1	transcript	24.3089	23.9341	0.0224151	0.920705	0.999722
XM_005684801.3	102180497	BCLAF1	transcript	1.41155	0.446541	1.66041	0.772015	0.999722
XM_005684804.3	102181958	PEX7	transcript	13.184	10.6117	0.313144	0.407171	0.999722
XM_005684807.3	102182698	IFNGR1	transcript	24.3744	22.1746	0.136464	0.407391	0.999722
XM_005684810.3	102183420	PERP	transcript	633.674	587.978	0.107978	0.893101	0.999722
XM_005684823.3	102189125	NT5E	transcript	6.53771	6.10007	0.0999584	0.160187	0.999722
XM_005684842.3	102172156	MAP3K5	transcript	11.8016	11.8368	-0.00429017	0.549758	0.999722
XM_005684854.3	102177166	VTA1	transcript	12.2718	8.94187	0.4567	0.223902	0.999722
XM_005684855.3	102177166	VTA1	transcript	2.22535	2.81288	-0.338018	0.697451	0.999722
XM_005684862.2	102179287	PEX3	transcript	17.8725	16.5666	0.109465	0.191616	0.999722
XM_005684864.3	102179854	LTV1	transcript	12.9716	12.0389	0.107653	0.198143	0.999722
XM_005684877.3	102182507	SF3B5	transcript	34.8357	32.1842	0.114215	0.855571	0.999722
XM_005684878.3	102182507	SF3B5	transcript	8.98731	3.62588	1.30956	0.810637	0.999722
XM_005684887.3	102184722	SHPRH	transcript	8.08643	7.36731	0.134364	0.543898	0.999722
XM_005684892.3	102186018	STXBP5	transcript	1.43366	2.32453	-0.697239	0.079236	0.999722
XM_005684900.3	102188222	KATNA1	transcript	21.8066	18.0072	0.276193	0.451939	0.999722
XM_005684941.3	102180044	GTF2H5	transcript	10.6438	9.73263	0.129109	0.800204	0.999722
XM_005684947.2	102182792	TCP1	transcript	84.4102	67.2231	0.328461	0.657204	0.999722
XM_005684948.3	102183069	MRPL18	transcript	9.7419	9.3451	0.0599923	0.613143	0.999722
XM_005685003.3	102178544	ERMARD	transcript	3.73404	1.91665	0.962151	0.43992	0.999722
XM_005685017.3	102182039	PSMB1	transcript	78.4678	58.4573	0.424717	0.656072	0.999722
XM_005685022.3	102183421	DCP2	transcript	11.3739	9.70541	0.228871	0.490819	0.999722
XM_005685024.3	102183875	SRP19	transcript	28.9705	22.3948	0.37142	0.77182	0.999722
XM_005685030.3	102185569	NREP	transcript	10.2344	14.5096	-0.503588	0.45914	0.999722
XM_005685043.3	102190230	CDO1	transcript	6.01114	5.80868	0.0494305	0.919226	0.999722
XM_005685044.3	102190519	ATG12	transcript	13.5634	12.1746	0.155842	0.737798	0.999722
XM_005685056.3	102170426	POLK	transcript	1.38123	2.22227	-0.686083	0.600465	0.999722
XM_005685060.3	102171427	F2RL2	transcript	9.9302	9.63962	0.0428456	0.314293	0.999722
XM_005685061.3	102171711	IQGAP2	transcript	8.59562	9.23617	-0.103692	0.577982	0.999722
XM_005685069.3	102174396	SCAMP1	transcript	9.14814	8.91897	0.0366014	0.0746873	0.999722
XM_005685091.3	102179951	GNPNAT1	transcript	5.84746	4.72638	0.307073	0.850206	0.999722
XM_005685094.3	102180674	PSMC6	transcript	57.6517	42.9396	0.425055	0.500414	0.999722
XM_005685102.3	102183330	CLPX	transcript	27.0396	23.1774	0.222355	0.541734	0.999722
XM_005685117.3	102186599	HACD3	transcript	27.054	24.5457	0.14037	0.515569	0.999722
XM_005685123.3	102188223	RAB11A	transcript	74.2666	63.4556	0.226966	0.806428	0.999722
XM_005685131.3	102190789	RPL4	transcript	662.093	631.146	0.0690607	0.186414	0.999722
XM_005685143.3	102169963	AAGAB	transcript	3.00335	5.40841	-0.84863	0.620462	0.999722
XM_005685152.3	102172158	ANP32A	transcript	28.4815	23.9862	0.247822	0.55864	0.999722
XM_005685176.3	102178731	PKM	transcript	65.4809	59.935	0.127675	0.871929	0.999722
XM_005685177.3	102178731	PKM	transcript	10.2629	10.2966	-0.0047279	0.916815	0.999722
XM_005685181.3	102180045	HEXA	transcript	29.0793	21.8252	0.414003	0.923953	0.999722
XM_005685184.3	102180499	BBS4	transcript	8.99144	6.28618	0.516368	0.97272	0.999722
XM_005685203.3	102185184	RIPK3	transcript	3.59425	4.2582	-0.244554	0.0824981	0.999722
XM_005685208.2	102186600	DHRS1	transcript	11.9424	11.9096	0.00396456	0.371664	0.999722
XM_005685212.2	102187320	GMPR2	transcript	14.41	12.4783	0.207649	0.404974	0.999722
XM_005685223.3	102190231	IRF9	transcript	8.37751	6.07427	0.463809	0.811308	0.999722
XM_005685229.3	102191527	PSME2	transcript	14.1567	10.8092	0.389229	0.899068	0.999722
XM_005685231.3	102168635	DCAF11	transcript	1.6683	2.21089	-0.40625	0.99068	0.999722
XM_005685233.3	102168635	DCAF11	transcript	4.2713	3.87888	0.139034	0.503621	0.999722
XM_005685235.3	102169480	LOC102169480	transcript	15.6573	14.767	0.0844605	0.760689	0.999722
XM_005685236.3	100860962	THTPA	transcript	4.94474	4.1508	0.252505	0.980244	0.999722
XM_005685238.3	102170051	AP1G2	transcript	3.78983	4.50423	-0.249147	0.457277	0.999722
XM_005685242.3	102171157	NGDN	transcript	12.0962	10.5614	0.195752	0.361839	0.999722
XM_005685245.3	102172159	LOC102172159	transcript	2.75311	6.86041	-1.31723	0.0652097	0.999722
XM_005685246.3	102172159	LOC102172159	transcript	2.58339	1.09297	1.241	0.454837	0.999722
XM_005685250.3	102173746	SLC7A8	transcript	12.6995	13.351	-0.0721816	0.401544	0.999722
XM_005685253.3	102174477	C10H14orf119	transcript	12.5754	9.60065	0.389398	0.330047	0.999722
XM_005685255.1	102175024	PSMB5	transcript	45.4376	34.9622	0.378091	0.842639	0.999722
XM_005685261.3	102176421	PRMT5	transcript	10.0955	8.27722	0.286495	0.568136	0.999722
XM_005685271.3	102178451	MRPL52	transcript	12.2773	12.8703	-0.0680586	0.286773	0.999722
XM_005685273.3	102178451	MRPL52	transcript	1.59596	1.25745	0.343921	0.781003	0.999722
XM_005685277.3	102179771	OXA1L	transcript	21.3359	21.7163	-0.0254923	0.0868287	0.999722
XM_005685278.3	102180855	ABHD4	transcript	5.35003	4.14786	0.367181	0.46907	0.999722
XM_005685282.3	100860963	DAD1	transcript	59.4161	45.7371	0.37749	0.857173	0.999722
XM_005685313.3	102170790	FEM1B	transcript	37.4193	33.2591	0.170034	0.595198	0.999722
XM_005685359.3	100860964	TOX4	transcript	17.0326	14.6656	0.215866	0.737052	0.999722
XM_005685363.3	100860965	SUPT16H	transcript	28.4244	25.0309	0.183421	0.587145	0.999722
XM_005685365.3	102191141	CHD8	transcript	6.74328	9.33968	-0.469923	0.480091	0.999722
XM_005685369.3	100860966	HNRNPC	transcript	8.14445	5.8122	0.486734	0.355068	0.999722
XM_005685370.3	100860966	HNRNPC	transcript	18.1835	14.2385	0.352831	0.787316	0.999722
XM_005685375.3	102170238	LOC102170238	transcript	4.52426	4.94371	-0.127915	0.265979	0.999722
XM_005685390.3	102173852	LOC102173852	transcript	19.9412	8.23722	1.27552	0.889067	0.999722
XM_005685392.2	102174398	LOC102174398	transcript	2.52869	2.88765	-0.191509	0.118222	0.999722
XM_005685393.3	102174664	LOC102174664	transcript	4.66102	5.48288	-0.234289	0.24888	0.999722
XM_005685395.3	102175215	RNASE6	transcript	3.24752	2.74034	0.244988	0.568869	0.999722
XM_005685399.3	102176126	LOC102176126	transcript	87.2539	69.0818	0.336915	0.722054	0.999722
XM_005685401.3	102176691	LOC102176691	transcript	18.1702	12.7662	0.509246	0.576121	0.999722
XM_005685402.3	102176963	PNP	transcript	8.23956	6.62589	0.314454	0.76352	0.999722
XM_005685405.2	100860967	APEX1	transcript	28.292	18.3863	0.621761	0.169973	0.999722
XM_005685406.3	100860967	APEX1	transcript	9.66848	14.5491	-0.589566	0.620451	0.999722
XM_005685407.2	100860967	APEX1	transcript	2.68078	0.865276	1.63142	0.63006	0.999722
XM_005685447.3	102190324	NOP10	transcript	11.0107	11.6866	-0.0859501	0.35352	0.999722
XM_005685448.3	102190606	EMC4	transcript	25.1781	23.3566	0.108344	0.8372	0.999722
XM_005685453.3	102191801	EMC7	transcript	31.9035	24.2491	0.395784	0.816686	0.999722
XM_005685480.3	102175299	SRP14	transcript	45.7829	34.386	0.412988	0.821069	0.999722
XM_005685487.2	100861399	C10H15orf57	transcript	9.90625	6.27051	0.659757	0.190887	0.999722
XM_005685488.3	100861399	C10H15orf57	transcript	2.79347	3.29726	-0.239211	0.453054	0.999722
XM_005685489.2	102177525	RAD51	transcript	4.40886	2.60202	0.760772	0.345307	0.999722
XM_005685490.3	102177525	RAD51	transcript	0.029163	1.40369	-5.58894	0.321936	0.999722
XM_005685496.3	102178910	DNAJC17	transcript	11.0676	9.26712	0.256151	0.39253	0.999722
XM_005685503.3	102181125	CHP1	transcript	18.121	18.0036	0.0093767	0.32337	0.999722
XM_005685519.3	102186021	MGA	transcript	3.25292	3.29144	-0.016985	0.996408	0.999722
XM_005685523.3	102187322	EHD4	transcript	9.63156	10.1683	-0.0782404	0.168322	0.999722
XM_005685528.2	102188410	VPS39	transcript	4.59926	4.95672	-0.107984	0.592553	0.999722
XM_005685530.3	102188862	TMEM87A	transcript	22.644	19.0349	0.250478	0.334652	0.999722
XM_005685542.3	102191619	SNAP23	transcript	6.21552	10.5062	-0.757301	0.86884	0.999722
XM_005685543.2	102168265	LRRC57	transcript	12.3175	7.54138	0.707804	0.0354102	0.999722
XM_005685544.1	102168544	HAUS2	transcript	9.68197	8.15467	0.247673	0.614393	0.999722
XM_005685548.3	102169873	CCNDBP1	transcript	17.2472	13.8995	0.311322	0.399384	0.999722
XM_005685625.2	102181870	RPS29	transcript	1185.53	696.122	0.768119	0.941797	0.999722
XM_005685626.2	102182132	RPL36AL	transcript	237.423	173.793	0.450091	0.795072	0.999722
XM_005685629.3	102182875	NEMF	transcript	5.1348	3.20472	0.68011	0.305603	0.999722
XM_005685630.3	102182875	NEMF	transcript	9.9777	13.583	-0.445027	0.430178	0.999722
XM_005685634.3	102184440	ATP5S	transcript	7.79464	5.06016	0.6233	0.378192	0.999722
XM_005685643.3	102187053	ABHD12B	transcript	5.17651	4.20488	0.299916	0.918366	0.999722
XM_005685645.3	102187493	TMX1	transcript	13.6562	11.9474	0.192857	0.695519	0.999722
XM_005685649.3	102188050	FRMD6	transcript	2.40298	1.20161	0.999855	0.17737	0.999722
XM_005685651.3	102189040	LOC102189040	transcript	2.41542	2.22618	0.117702	0.808123	0.999722
XM_005685652.3	102189312	GNG2	transcript	3.37922	3.7302	-0.142564	0.495847	0.999722
XM_005685661.3	102191338	TRIP4	transcript	11.11	11.7794	-0.0844026	0.894323	0.999722
XM_005685663.3	102168456	KIAA0101	transcript	10.4517	8.98976	0.217385	0.640317	0.999722
XM_005685666.3	102168732	CSNK1G1	transcript	5.63142	6.07597	-0.109618	0.799666	0.999722
XM_005685667.3	102169391	PPIB	transcript	153.652	125.048	0.297186	0.926422	0.999722
XM_005685668.3	102169676	FAM96A	transcript	17.9517	14.5907	0.299078	0.545709	0.999722
XM_005685674.3	102171159	CA12	transcript	14.9422	14.3053	0.0628486	0.355584	0.999722
XM_005685675.3	102171159	CA12	transcript	0.6173	1.93752	-1.65016	0.161888	0.999722
XM_005685676.3	102171159	CA12	transcript	10.1599	8.98642	0.177073	0.26115	0.999722
XM_005685677.3	102171159	CA12	transcript	1.14228	2.97568	-1.3813	0.365995	0.999722
XM_005685679.3	102171159	CA12	transcript	5.34694	7.5903	-0.505444	0.949227	0.999722
XM_005685681.3	102172630	RPS27L	transcript	74.2224	47.5344	0.64288	0.766894	0.999722
XM_005685687.3	102173472	TPM1	transcript	6.14243	13.0675	-1.0891	0.419688	0.999722
XM_005685691.3	102173472	TPM1	transcript	17.4989	25.5059	-0.543561	0.939416	0.999722
XM_005685698.3	102176965	BNIP2	transcript	18.5109	16.1463	0.197174	0.83964	0.999722
XM_005685699.3	102177527	GTF2A2	transcript	18.1205	14.0554	0.366501	0.583406	0.999722
XM_005685707.3	102179568	MYO1E	transcript	20.007	18.6482	0.101464	0.787245	0.999722
XM_005685715.3	102181396	AQP9	transcript	18.6656	13.4465	0.473153	0.746891	0.999722
XM_005685718.3	102182133	MYZAP	transcript	7.8821	6.57395	0.261821	0.877491	0.999722
XM_005685729.3	102184627	TEX9	transcript	6.79296	6.01345	0.175846	0.807264	0.999722
XM_005685752.2	102189683	RSL24D1	transcript	13.33	7.70099	0.791558	0.506843	0.999722
XM_005685763.3	102169187	MAPK6	transcript	33.2296	27.9923	0.247441	0.164299	0.999722
XM_005685780.3	102173747	TRPM7	transcript	19.9386	19.6499	0.0210379	0.327827	0.999722
XM_005685782.3	102174573	USP8	transcript	20.0223	15.1686	0.400516	0.422101	0.999722
XM_005685783.3	102174573	USP8	transcript	4.38134	6.70684	-0.614261	0.795218	0.999722
XM_005685795.3	102177984	GALK2	transcript	3.59591	4.37307	-0.28229	0.40331	0.999722
XM_005685797.3	102178454	FGF7	transcript	9.4429	8.19475	0.20453	0.567205	0.999722
XM_005685799.3	102179009	COPS2	transcript	12.1487	10.2234	0.248934	0.631995	0.999722
XM_005685800.3	102179009	COPS2	transcript	28.113	25.687	0.130203	0.640601	0.999722
XM_005685804.3	102180676	DUT	transcript	4.79524	5.59112	-0.221536	0.459713	0.999722
XM_005685816.3	102183796	BLOC1S6	transcript	21.4329	17.3926	0.301356	0.421084	0.999722
XM_005685823.2	102185188	DUOXA1	transcript	3.59828	3.62	-0.00868317	0.604831	0.999722
XM_005685829.3	102187228	DDHD1	transcript	5.23969	6.01151	-0.198246	0.77803	0.999722
XM_005685833.3	102188772	MGAT2	transcript	11.3466	9.3449	0.280006	0.756647	0.999722
XM_005685846.3	102169874	SNX1	transcript	14.7496	12.5216	0.236255	0.510052	0.999722
XM_005685883.3	102185278	MAPK1IP1L	transcript	15.5061	15.1729	0.0313374	0.664113	0.999722
XM_005685884.3	102185842	SOCS4	transcript	12.4828	10.8814	0.198077	0.508705	0.999722
XM_005685886.3	102186402	DLGAP5	transcript	6.00296	4.77753	0.329409	0.566978	0.999722
XM_005685906.3	102190698	AP5M1	transcript	13.2239	11.1795	0.242294	0.255786	0.999722
XM_005685909.3	102191706	ACTR10	transcript	22.5396	18.0852	0.317654	0.581667	0.999722
XM_005685910.3	102168353	PSMA3	transcript	66.594	48.3128	0.462988	0.565309	0.999722
XM_005685914.3	102169108	ARID4A	transcript	7.81601	6.8683	0.186479	0.436924	0.999722
XM_005685918.3	102170322	DAAM1	transcript	18.202	14.9381	0.285105	0.014597	0.999722
XM_005685922.3	102171248	JKAMP	transcript	4.26258	2.8277	0.592096	0.645177	0.999722
XM_005685937.3	102177244	LOC102177244	transcript	7.68526	5.25547	0.548273	0.852297	0.999722
XM_005685941.3	102178628	MNAT1	transcript	11.5089	9.59844	0.261874	0.0329251	0.999722
XM_005685955.3	102182878	PPP2R5E	transcript	9.4675	10.8408	-0.195409	0.22887	0.999722
XM_005685981.3	102188505	CHURC1	transcript	23.5887	20.97	0.169772	0.989655	0.999722
XM_005685982.3	102188950	GPX2	transcript	18.7943	18.9555	-0.0123178	0.759202	0.999722
XM_005685985.3	102190043	FUT8	transcript	4.1269	2.85389	0.532129	0.629929	0.999722
XM_005685994.3	102169296	ATP6V1D	transcript	47.9363	39.0612	0.295383	0.877035	0.999722
XM_005685995.3	100861133	EIF2S1	transcript	26.458	22.1582	0.255861	0.91836	0.999722
XM_005686000.3	102171343	VTI1B	transcript	26.9356	22.9284	0.232378	0.924594	0.999722
XM_005686002.3	102171883	RDH11	transcript	7.56619	8.66992	-0.196451	0.36658	0.999722
XM_005686006.2	102173010	RDH12	transcript	30.1829	24.0706	0.326463	0.597172	0.999722
XM_005686007.3	102173307	ZFYVE26	transcript	6.68061	6.88234	-0.0429186	0.968109	0.999722
XM_005686014.3	102175303	SLC39A9	transcript	12.6926	11.065	0.197989	0.18225	0.999722
XM_005686027.3	102178455	SYNJ2BP	transcript	8.00592	6.45598	0.31043	0.303357	0.999722
XM_005686028.1	102178735	LOC102178735	transcript	19.6362	14.109	0.476893	0.772053	0.999722
XM_005686030.2	102179203	MED6	transcript	16.3038	13.1398	0.311267	0.857101	0.999722
XM_005686044.3	102182598	RBM25	transcript	19.6415	20.4682	-0.0594842	0.893515	0.999722
XM_005686045.2	102182879	PSEN1	transcript	18.8266	15.7175	0.260396	0.082764	0.999722
XM_005686057.3	102185749	PTGR2	transcript	12.4365	9.42463	0.400067	0.434153	0.999722
XM_005686074.3	102189489	ABCD4	transcript	4.84406	5.28462	-0.125584	0.805084	0.999722
XM_005686076.3	102190044	NPC2	transcript	36.462	34.4646	0.0812814	0.269085	0.999722
XM_005686089.3	102169297	PGF	transcript	1.68566	1.82516	-0.114714	0.76959	0.999722
XM_005686090.3	102170053	MLH3	transcript	0.107408	1.33126	-3.63162	0.05992	0.999722
XM_005686092.3	102170323	ACYP1	transcript	4.05872	2.35879	0.782977	0.289231	0.999722
XM_005686096.3	102171520	FOS	transcript	10.187	8.46037	0.267939	0.309983	0.999722
XM_005686103.3	102174749	SGPP1	transcript	12.4349	11.4073	0.124439	0.528236	0.999722
XM_005686129.3	102184730	NEK9	transcript	17.8827	16.655	0.102607	0.379727	0.999722
XM_005686167.2	102172728	SNW1	transcript	26.2063	22.7096	0.206611	0.571919	0.999722
XM_005686168.3	102173011	SLIRP	transcript	39.7471	27.3947	0.536952	0.667801	0.999722
XM_005686228.2	102169595	ZC3H8	transcript	2.42272	3.88063	-0.679662	0.518405	0.999722
XM_005686229.3	102169595	ZC3H8	transcript	3.15487	1.22338	1.36671	0.258941	0.999722
XM_005686240.3	102173012	MALL	transcript	37.2343	25.0669	0.570847	0.354497	0.999722
XM_005686262.3	102179291	LOC102179291	transcript	111.943	82.8886	0.433525	0.900164	0.999722
XM_005686271.3	102181307	UNC50	transcript	18.1421	13.1712	0.461956	0.75691	0.999722
XM_005686275.2	102181307	UNC50	transcript	2.80087	2.07382	0.433587	0.828936	0.999722
XM_005686277.3	102182511	LOC102182511	transcript	23.4461	17.4552	0.425692	0.61521	0.999722
XM_005686282.3	102183696	MITD1	transcript	6.89759	5.26478	0.389719	0.721426	0.999722
XM_005686284.2	102184444	LYG2	transcript	38.2257	32.6175	0.228896	0.551264	0.999722
XM_005686286.3	102185008	TXNDC9	transcript	13.9109	9.47932	0.553355	0.413266	0.999722
XM_005686292.3	102186601	IL1R2	transcript	23.0908	23.0803	0.000655638	0.161501	0.999722
XM_005686294.3	102187231	IL1R1	transcript	1.66848	3.40386	-1.02864	0.0185378	0.999722
XM_005686296.3	102187231	IL1R1	transcript	1.74411	1.79995	-0.0454637	0.195084	0.999722
XM_005686311.3	102168637	SEMA4F	transcript	0.935742	0.967448	-0.0480728	0.86173	0.999722
XM_005686312.3	102168637	SEMA4F	transcript	2.2312	2.08743	0.0960976	0.933707	0.999722
XM_005686317.3	102170055	LOXL3	transcript	4.24395	4.48281	-0.0789963	0.926689	0.999722
XM_005686324.3	102171717	MRPL53	transcript	9.77265	8.89496	0.135761	0.703106	0.999722
XM_005686325.3	102171985	MOGS	transcript	9.18418	8.80338	0.0610935	0.396939	0.999722
XM_005686329.3	102173095	INO80B	transcript	8.93267	9.41134	-0.0753085	0.359489	0.999722
XM_005686332.3	102173394	WBP1	transcript	6.35442	4.31166	0.559518	0.0963575	0.999722
XM_005686347.3	102176889	MOB1A	transcript	42.1597	38.2351	0.140967	0.793236	0.999722
XM_005686349.2	102177346	DGUOK	transcript	4.82077	2.89663	0.734886	0.219813	0.999722
XM_005686352.3	102178279	ACTG2	transcript	17.4137	28.2499	-0.698021	0.242876	0.999722
XM_005686358.3	102179013	DUSP11	transcript	15.2834	12.303	0.312953	0.903602	0.999722
XM_005686367.3	102179860	TPRKB	transcript	3.78858	2.39409	0.662181	0.467176	0.999722
XM_005686371.3	102182317	CCT7	transcript	71.2568	55.3287	0.364999	0.395942	0.999722
XM_005686372.3	102182600	PRADC1	transcript	11.884	7.7365	0.619265	0.298832	0.999722
XM_005686373.3	102182880	SPR	transcript	9.47043	7.72287	0.294292	0.840984	0.999722
XM_005686374.3	102183150	EXOC6B	transcript	14.7821	16.175	-0.129918	0.526729	0.999722
XM_005686378.3	102183424	ZNF638	transcript	9.68405	9.65335	0.00458134	0.984321	0.999722
XM_005686382.3	102185090	ATP6V1B1	transcript	39.1941	36.2542	0.112489	0.896231	0.999722
XM_005686393.2	102188226	DPY30	transcript	8.29519	9.06015	-0.12726	0.318892	0.999722
XM_005686395.3	102188680	SLC30A6	transcript	6.43413	4.81338	0.418694	0.895376	0.999722
XM_005686400.3	102189870	TTC27	transcript	8.56379	5.78427	0.566113	0.898241	0.999722
XM_005686491.3	102172452	CEBPZ	transcript	6.51371	5.93554	0.1341	0.787786	0.999722
XM_005686492.3	102172452	CEBPZ	transcript	18.2548	15.0841	0.27525	0.502165	0.999722
XM_005686493.3	102172905	CEBPZOS	transcript	1.20503	2.031	-0.753126	0.350733	0.999722
XM_005686495.2	102173576	NDUFAF7	transcript	3.82299	2.69414	0.504878	0.349162	0.999722
XM_005686498.3	102174483	QPCT	transcript	16.3988	14.0661	0.221374	0.505396	0.999722
XM_005686511.3	102177347	GALM	transcript	8.91939	7.91307	0.172707	0.540299	0.999722
XM_005686512.3	102177636	SRSF7	transcript	11.3154	8.93595	0.340589	0.980581	0.999722
XM_005686513.3	102177636	SRSF7	transcript	9.46733	9.82124	-0.0529473	0.822592	0.999722
XM_005686514.3	102177636	SRSF7	transcript	7.48222	6.23061	0.264093	0.184727	0.999722
XM_005686517.3	102178631	GEMIN6	transcript	2.29238	1.11509	1.03968	0.397417	0.999722
XM_005686520.3	102179104	DHX57	transcript	2.99629	3.93279	-0.392378	0.401621	0.999722
XM_005686542.3	102187496	LOC102187496	transcript	33.7943	25.396	0.412181	0.778125	0.999722
XM_005686546.3	102188867	DYNC2LI1	transcript	5.61705	5.27456	0.0907614	0.543442	0.999722
XM_005686554.3	102190795	PREPL	transcript	2.35374	2.11216	0.156236	0.854396	0.999722
XM_005686555.2	102190795	PREPL	transcript	3.486	3.34319	0.0603481	0.886442	0.999722
XM_005686565.3	102169969	PIGF	transcript	5.92963	4.20469	0.495944	0.471417	0.999722
XM_005686569.3	102170880	CRIPT	transcript	17.2951	12.9419	0.418316	0.736961	0.999722
XM_005686572.3	102171435	MCFD2	transcript	21.9993	20.158	0.126103	0.797047	0.999722
XM_005686573.3	102171884	TTC7A	transcript	12.5444	12.3324	0.0245936	0.539459	0.999722
XM_005686574.3	102172164	CALM2	transcript	225.573	188.543	0.258704	0.793905	0.999722
XM_005686575.3	102172730	MSH2	transcript	16.371	14.312	0.193922	0.466461	0.999722
XM_005686603.3	102184530	PSME4	transcript	15.7791	15.1634	0.0574238	0.133275	0.999722
XM_005686612.3	102187139	RPS27A	transcript	806.975	647.955	0.316629	0.975872	0.999722
XM_005686621.3	102189045	CFAP36	transcript	23.2645	19.7767	0.234334	0.346274	0.999722
XM_005686623.2	102189490	PPP4R3B	transcript	41.8455	37.4709	0.159299	0.67969	0.999722
XM_005686624.3	102189490	PPP4R3B	transcript	1.58577	2.79855	-0.819498	0.24219	0.999722
XM_005686626.3	102190136	PNPT1	transcript	6.72264	5.91284	0.185175	0.230499	0.999722
XM_005686634.3	102169300	REL	transcript	7.73203	8.68102	-0.167018	0.244023	0.999722
XM_005686636.3	102169877	PEX13	transcript	13.725	11.762	0.222676	0.85518	0.999722
XM_005686638.3	102170432	MRPL19	transcript	16.7013	13.3824	0.319624	0.552419	0.999722
XM_005686651.2	102173751	GCC2	transcript	10.5864	10.0701	0.072136	0.446416	0.999722
XM_005686661.3	102177445	CHCHD5	transcript	12.1972	9.87373	0.304878	0.138098	0.999722
XM_005686662.3	102177445	CHCHD5	transcript	2.87924	2.24332	0.360052	0.982895	0.999722
XM_005686669.2	102179292	IL37	transcript	7.0408	6.39367	0.139093	0.942537	0.999722
XM_005686672.3	102180231	LOC102180231	transcript	1.42363	1.56098	-0.132873	0.785213	0.999722
XM_005686675.3	102181045	LOC102181045	transcript	2.85718	1.15292	1.3093	0.442231	0.999722
XM_005686679.2	102182135	IL1F10	transcript	27.4852	14.7627	0.896698	0.444496	0.999722
XM_005686686.3	102182800	IL1RN	transcript	12.0468	10.0588	0.260183	0.55137	0.999722
XM_005686690.3	102185282	RPIA	transcript	7.40857	5.10576	0.537068	0.177961	0.999722
XM_005686700.3	102188868	LOC102188868	transcript	8.41187	8.40342	0.00144962	0.189447	0.999722
XM_005686701.3	102188868	LOC102188868	transcript	23.0478	18.4332	0.322323	0.518801	0.999722
XM_005686702.3	102189135	IMMT	transcript	1.55416	1.96859	-0.341026	0.542587	0.999722
XM_005686705.3	102189135	IMMT	transcript	12.6372	9.58783	0.398395	0.357105	0.999722
XM_005686707.2	102190137	PTCD3	transcript	19.445	15.6423	0.313942	0.14174	0.999722
XM_005686713.2	102191806	LOC102191806	transcript	29.5378	10.6662	1.46952	0.619273	0.999722
XM_005686714.3	102191806	LOC102191806	transcript	14.6862	3.2405	2.18017	0.323324	0.999722
XM_005686722.3	102170242	GGCX	transcript	12.8559	12.1091	0.0863305	0.751207	0.999722
XM_005686727.3	102171615	RETSAT	transcript	7.89723	7.82498	0.0132598	0.500017	0.999722
XM_005686729.3	102172070	TGOLN2	transcript	19.2416	20.1042	-0.0632676	0.519238	0.999722
XM_005686745.3	102180860	TTL	transcript	8.66968	7.00538	0.307516	0.57108	0.999722
XM_005686785.3	102172634	COMMD1	transcript	27.1142	20.394	0.410902	0.520342	0.999722
XM_005686793.3	102176699	MDH1	transcript	62.2186	47.7755	0.381074	0.72059	0.999722
XM_005686795.3	102177249	UGP2	transcript	8.41518	11.2023	-0.412728	0.108032	0.999722
XM_005686796.3	102177249	UGP2	transcript	1.09095	0.309714	1.81658	0.679033	0.999722
XM_005686797.3	102177249	UGP2	transcript	23.478	19.1366	0.294977	0.630615	0.999722
XM_005686798.3	102177900	PELI1	transcript	11.3099	7.98192	0.502776	0.401016	0.999722
XM_005686809.3	102181310	ETAA1	transcript	16.3086	13.9076	0.229763	0.137346	0.999722
XM_005686811.3	102181605	C1D	transcript	7.47229	3.72843	1.00298	0.239189	0.999722
XM_005686812.3	102182046	WDR92	transcript	6.16283	5.28252	0.222367	0.952383	0.999722
XM_005686813.3	102182318	PNO1	transcript	13.9672	10.9178	0.35536	0.426056	0.999722
XM_005686837.3	102188143	SNRNP27	transcript	22.0482	19.114	0.206031	0.915607	0.999722
XM_005686838.3	102188775	PCBP1	transcript	52.3975	56.5053	-0.108887	0.950987	0.999722
XM_005686840.2	102189409	C11H2orf42	transcript	1.09757	1.6034	-0.546825	0.662796	0.999722
XM_005686841.3	102189409	C11H2orf42	transcript	4.35061	4.49066	-0.0457101	0.895611	0.999722
XM_005686845.3	102190526	SNRPG	transcript	21.0557	15.486	0.44325	0.933992	0.999722
XM_005686855.3	102169767	WDR43	transcript	20.0314	17.2428	0.216266	0.264846	0.999722
XM_005686861.3	102171250	PLB1	transcript	7.65619	5.14257	0.574135	0.279754	0.999722
XM_005686871.3	102173666	MRPL33	transcript	26.0567	23.2325	0.165509	0.692756	0.999722
XM_005686872.3	108633214	RBKS	transcript	3.88474	3.54828	0.130699	0.611248	0.999722
XM_005686879.3	102175588	ZNF512	transcript	10.047	8.91844	0.171906	0.558559	0.999722
XM_005686885.3	102176972	NRBP1	transcript	61.4433	51.7064	0.248915	0.322751	0.999722
XM_005686894.3	102179015	EIF2B4	transcript	15.0902	10.1175	0.576763	0.415502	0.999722
XM_005686908.3	102182136	ATRAID	transcript	30.1686	22.1102	0.448334	0.379168	0.999722
XM_005686923.2	102185578	OST4	transcript	91.4687	70.6228	0.373142	0.97275	0.999722
XM_005686924.2	102185578	OST4	transcript	3.18752	2.63889	0.2725	0.687945	0.999722
XM_005686928.3	102186773	SLC35F6	transcript	11.4644	8.3806	0.452031	0.378882	0.999722
XM_005686931.3	102187600	DRC1	transcript	2.66404	1.60139	0.734293	0.457694	0.999722
XM_005686934.3	102188776	HADHB	transcript	62.6768	50.07	0.323986	0.428848	0.999722
XM_005686935.3	102189046	HADHA	transcript	49.5614	45.5147	0.122885	0.583819	0.999722
XM_005686936.2	102189316	RAB10	transcript	57.4291	50.5984	0.182691	0.560236	0.999722
XM_005686944.3	102191712	PTRHD1	transcript	4.86462	4.79011	0.0222673	0.923448	0.999722
XM_005686945.3	102168359	CENPO	transcript	4.096	3.70858	0.14335	0.735346	0.999722
XM_005686955.3	102170610	TP53I3	transcript	5.83305	7.71256	-0.402959	0.740287	0.999722
XM_005686962.3	102172272	SF3B6	transcript	46.715	35.3769	0.401077	0.862109	0.999722
XM_005686967.3	102174038	LDAH	transcript	3.3524	3.23036	0.0534999	0.564905	0.999722
XM_005686968.3	102174038	LDAH	transcript	2.27674	2.1357	0.0922581	0.775927	0.999722
XM_005686976.3	102176135	LAPTM4A	transcript	156.769	119.467	0.392029	0.90193	0.999722
XM_005686979.3	102176891	TTC32	transcript	5.30155	3.8022	0.479579	0.801269	0.999722
XM_005687003.3	102182700	ATP6V1C2	transcript	8.90838	9.24184	-0.0530167	0.41408	0.999722
XM_005687004.3	102182700	ATP6V1C2	transcript	17.6349	15.6788	0.169619	0.700773	0.999722
XM_005687007.2	102183972	NOL10	transcript	10.3422	9.18123	0.17178	0.154621	0.999722
XM_005687021.2	102187686	CPSF3	transcript	11.6732	9.60743	0.280973	0.194001	0.999722
XM_005687031.3	102189873	ID2	transcript	24.6877	26.1171	-0.0812024	0.682717	0.999722
XM_005687037.3	102168270	LOC102168270	transcript	10.0532	7.33743	0.454306	0.544929	0.999722
XM_005687038.2	102168736	NDUFA8	transcript	27.1231	21.7433	0.318951	0.531719	0.999722
XM_005687044.3	102170328	PTGS1	transcript	6.05777	4.98745	0.280485	0.433998	0.999722
XM_005687094.3	102188327	ADAM17	transcript	14.7158	16.3172	-0.14903	0.271442	0.999722
XM_005687119.3	102180503	GPR21	transcript	2.93707	3.87225	-0.398796	0.924961	0.999722
XM_005687126.3	102182415	PSMB7	transcript	76.2588	55.3605	0.462049	0.631993	0.999722
XM_005687128.3	102183339	RPL35	transcript	1040.64	698.989	0.574128	0.792835	0.999722
XM_005687138.3	102185663	HSPA5	transcript	46.1805	34.1037	0.437356	0.330003	0.999722
XM_005687157.3	102190330	RPL12	transcript	675.753	482.539	0.485851	0.66982	0.999722
XM_005687184.3	102173199	GOLGA2	transcript	3.44826	3.84366	-0.15661	0.723315	0.999722
XM_005687185.3	102173856	TRUB2	transcript	12.0454	9.94326	0.276693	0.093098	0.999722
XM_005687244.3	102188414	DPM2	transcript	9.13583	7.33174	0.317379	0.1273	0.999722
XM_005687300.3	102182416	C11H9orf78	transcript	18.8083	15.1576	0.311328	0.483926	0.999722
XM_005687362.3	102180679	TMEM203	transcript	14.0058	12.0245	0.220052	0.546376	0.999722
XM_005687389.3	102188871	MRPL41	transcript	32.4273	24.5636	0.400688	0.715326	0.999722
XM_005687403.3	102170795	ELF1	transcript	11.0405	11.1143	-0.00961573	0.948147	0.999722
XM_005687412.3	102174402	MTRF1	transcript	12.0566	10.7384	0.167048	0.107381	0.999722
XM_005687429.3	102179106	KCTD4	transcript	6.26164	4.38475	0.514046	0.324332	0.999722
XM_005687430.3	102179392	GTF2F2	transcript	17.1404	15.125	0.180465	0.846739	0.999722
XM_005687438.3	102181402	LCP1	transcript	8.8158	9.894	-0.166462	0.166785	0.999722
XM_005687449.3	102184163	RCBTB2	transcript	11.6018	8.16988	0.505963	0.483007	0.999722
XM_005687456.3	102185286	FNDC3A	transcript	3.17117	3.77004	-0.249563	0.516903	0.999722
XM_005687480.3	102169192	MRPS31	transcript	6.57568	7.40038	-0.17046	0.57793	0.999722
XM_005687489.3	102171888	UFM1	transcript	25.4836	21.3028	0.258528	0.500342	0.999722
XM_005687491.3	102172638	POSTN	transcript	46.2129	50.4635	-0.126943	0.0987647	0.999722
XM_005687492.3	102172638	POSTN	transcript	44.6028	42.2587	0.0778869	0.170064	0.999722
XM_005687493.3	102172638	POSTN	transcript	70.2452	61.5773	0.190001	0.353396	0.999722
XM_005687495.3	102172638	POSTN	transcript	46.8446	74.4348	-0.668094	0.0112846	0.999722
XM_005687496.3	102172638	POSTN	transcript	7.94536	17.3082	-1.12327	0.846625	0.999722
XM_005687497.3	102172638	POSTN	transcript	51.9446	76.9955	-0.567799	0.0373439	0.999722
XM_005687498.3	102174040	EXOSC8	transcript	11.7505	9.35057	0.329592	0.557131	0.999722
XM_005687509.3	102176336	SPG20	transcript	11.2933	5.40379	1.06343	0.259657	0.999722
XM_005687525.3	102181312	N4BP2L2	transcript	14.0079	12.5884	0.154146	0.646529	0.999722
XM_005687532.3	106502698	FRY	transcript	7.73658	10.0095	-0.371608	0.463276	0.999722
XM_005687541.3	102186973	UBL3	transcript	44.0543	37.5133	0.231879	0.805191	0.999722
XM_005687554.3	100860777	RPL21	transcript	47.9279	35.4089	0.436755	0.831693	0.999722
XM_005687557.3	102191436	CDK8	transcript	6.41944	6.1925	0.0519243	0.859632	0.999722
XM_005687569.2	102171255	GJB6	transcript	30.0824	21.6256	0.476175	0.346074	0.999722
XM_005687577.3	102173755	CENPJ	transcript	2.47449	2.97266	-0.264622	0.288574	0.999722
XM_005687598.3	102181608	EBPL	transcript	7.83914	6.02432	0.379898	0.455428	0.999722
XM_005687612.3	102185475	ALG5	transcript	9.24872	7.33939	0.333594	0.949754	0.999722
XM_005687650.3	102178637	MZT1	transcript	10.6564	8.40678	0.34209	0.858239	0.999722
XM_005687660.3	102181509	COMMD6	transcript	10.1799	0	11	0.193858	0.999722
XM_005687668.3	102182606	LMO7	transcript	12.2173	9.04546	0.43366	0.729327	0.999722
XM_005687682.3	102186699	EDNRB	transcript	23.8281	12.8445	0.89151	0.592622	0.999722
XM_005687689.3	102188232	NDFIP2	transcript	35.5909	30.796	0.208764	0.728139	0.999722
XM_005687695.3	102168274	SLITRK6	transcript	5.64411	5.28441	0.0950049	0.633906	0.999722
XM_005687700.3	102169882	DCT	transcript	2.37843	1.51907	0.646817	0.779096	0.999722
XM_005687710.3	102175036	LOC102175036	transcript	2.89238	3.79411	-0.391503	0.268539	0.999722
XM_005687741.3	102182607	LIG4	transcript	3.14233	1.907	0.720532	0.103559	0.999722
XM_005687805.3	102180234	TMX4	transcript	18.0856	16.6751	0.117146	0.586541	0.999722
XM_005687816.3	102183340	BTBD3	transcript	5.80082	5.74282	0.0144972	0.600068	0.999722
XM_005687817.3	102184072	SPTLC3	transcript	21.2412	19.9176	0.0928206	0.937226	0.999722
XM_005687821.3	102185288	ESF1	transcript	6.95216	5.1747	0.425988	0.182345	0.999722
XM_005687824.2	102186133	NDUFAF5	transcript	4.83358	2.87949	0.747282	0.0310583	0.999722
XM_005687825.3	102186409	LOC102186409	transcript	130.573	144.225	-0.143467	0.251758	0.999722
XM_005687827.3	102186975	FLRT3	transcript	19.2348	18.3374	0.068927	0.312363	0.999722
XM_005687828.3	102186975	FLRT3	transcript	18.887	16.1117	0.229287	0.347846	0.999722
XM_005687836.3	102168839	SNRPB2	transcript	23.2374	16.9459	0.455517	0.473386	0.999722
XM_005687838.2	102169308	OTOR	transcript	22.3238	11.4115	0.968098	0.748648	0.999722
XM_005687853.3	102173398	UPF2	transcript	17.3977	15.4347	0.172718	0.443789	0.999722
XM_005687855.3	102173945	CDC123	transcript	12.0786	10.5239	0.198781	0.334197	0.999722
XM_005687859.3	102175775	YME1L1	transcript	36.965	30.3377	0.285046	0.705926	0.999722
XM_005687901.3	102185098	PARD3	transcript	2.67504	2.54372	0.0726188	0.88003	0.999722
XM_005687911.3	102187502	ARL5B	transcript	13.8474	11.9498	0.212625	0.233219	0.999722
XM_005687913.3	102188059	PLXDC2	transcript	21.426	20.9666	0.0312643	0.221313	0.999722
XM_005687915.2	102188511	C13H10orf113	transcript	3.8645	6.22537	-0.687877	0.706116	0.999722
XM_005687928.3	102191346	COMMD3	transcript	21.3812	20.0117	0.0954976	0.663733	0.999722
XM_005687933.3	102169193	PIP4K2A	transcript	7.80859	7.21039	0.114984	0.311569	0.999722
XM_005687952.3	102174041	SEPHS1	transcript	5.65273	4.46333	0.340828	0.613311	0.999722
XM_005687956.3	102174754	PRPF18	transcript	12.6707	10.3408	0.293137	0.465865	0.999722
XM_005687958.3	102175867	HSPA14	transcript	13.535	14.5603	-0.105345	0.728149	0.999722
XM_005687973.3	102179211	FAM188A	transcript	2.71257	3.34475	-0.302237	0.938887	0.999722
XM_005687974.2	102179211	FAM188A	transcript	11.7352	10.2288	0.198214	0.454999	0.999722
XM_005687977.3	102180136	RSU1	transcript	15.5142	14.4351	0.104014	0.878263	0.999722
XM_005687981.3	102181218	MRC1	transcript	11.2715	9.0504	0.316628	0.57701	0.999722
XM_005687985.3	102182145	NSUN6	transcript	7.08015	6.42882	0.139226	0.429746	0.999722
XM_005688075.3	102191061	POLR3F	transcript	7.45638	6.4937	0.199434	0.823141	0.999722
XM_005688087.3	102172076	CD93	transcript	11.9485	11.3242	0.077418	0.896881	0.999722
XM_005688088.3	102172640	NXT1	transcript	9.67606	7.59704	0.348982	0.800779	0.999722
XM_005688097.3	102175311	LOC102175311	transcript	125.942	95.8849	0.393383	0.918654	0.999722
XM_005688098.3	102175776	NET1	transcript	72.4504	63.2553	0.195806	0.763523	0.999722
XM_005688140.3	102188953	LOC102188953	transcript	18.6389	15.9291	0.226653	0.883185	0.999722
XM_005688145.3	102190429	LOC102190429	transcript	5.35515	3.60172	0.572239	0.581466	0.999722
XM_005688151.3	102191810	GTPBP4	transcript	18.3711	16.2832	0.174057	0.244333	0.999722
XM_005688155.3	102169488	ZMYND11	transcript	5.48632	3.83334	0.517236	0.266872	0.999722
XM_005688157.3	102169975	PRNP	transcript	60.0125	59.4754	0.0129708	0.0225466	0.999722
XM_005688163.3	102171258	TMEM230	transcript	3.21968	1.88173	0.774859	0.964996	0.999722
XM_005688164.3	102171258	TMEM230	transcript	8.01366	8.23732	-0.0397126	0.947041	0.999722
XM_005688165.3	102171258	TMEM230	transcript	1.43253	1.46208	-0.0294599	0.911049	0.999722
XM_005688167.3	102172276	PCNA	transcript	25.6029	19.3033	0.407458	0.652416	0.999722
XM_005688172.2	102173580	C13H20orf196	transcript	0.936428	0.197257	2.24709	0.878953	0.999722
XM_005688175.2	102174489	TRMT6	transcript	5.9488	7.5946	-0.352377	0.896716	0.999722
XM_005688191.3	102179213	CDC25B	transcript	5.26644	6.36866	-0.274163	0.469862	0.999722
XM_005688200.3	102180947	HSPA12B	transcript	7.83255	7.52145	0.0584722	0.422591	0.999722
XM_005688201.3	102181404	SIGLEC1	transcript	2.50589	0.729489	1.78037	0.329846	0.999722
XM_005688203.3	102182146	ITPA	transcript	21.8803	17.0996	0.35567	0.0423287	0.999722
XM_005688206.2	102182805	DDRGK1	transcript	16.6794	14.9969	0.153398	0.61486	0.999722
XM_005688214.3	102184917	PCED1A	transcript	1.5118	1.37256	0.139399	0.300807	0.999722
XM_005688216.3	102184917	PCED1A	transcript	2.78132	2.41143	0.20588	0.335669	0.999722
XM_005688218.2	102185754	VPS16	transcript	10.9455	9.56609	0.194331	0.853446	0.999722
XM_005688223.3	102187690	TGM6	transcript	4.38174	6.51948	-0.573253	0.999323	0.999722
XM_005688224.3	102187690	TGM6	transcript	2.65088	1.76112	0.58998	0.666113	0.999722
XM_005688225.3	102188149	TGM3	transcript	65.0948	52.4156	0.312547	0.82377	0.999722
XM_005688259.3	102178639	TPD52L2	transcript	1.57981	0.59507	1.40862	0.436305	0.999722
XM_005688276.3	102182806	PTK6	transcript	8.03688	6.01685	0.417627	0.33421	0.999722
XM_005688286.3	102185100	RPS21	transcript	512.149	345.213	0.569076	0.90532	0.999722
XM_005688298.2	102188061	ATP5E	transcript	230.331	164.752	0.483416	0.805888	0.999722
XM_005688308.3	102189972	STX16	transcript	7.7635	9.91398	-0.352758	0.071245	0.999722
XM_005688315.3	102169026	RAE1	transcript	4.17505	6.62968	-0.667147	0.23025	0.999722
XM_005688316.3	102169026	RAE1	transcript	5.8887	1.98387	1.56963	0.251609	0.999722
XM_005688320.3	102170062	RTFDC1	transcript	7.62057	6.67662	0.190781	0.505157	0.999722
XM_005688323.3	102170798	CSTF1	transcript	2.55825	2.59779	-0.0221272	0.328106	0.999722
XM_005688350.3	102178287	HM13	transcript	16.1628	17.2281	-0.0920864	0.142469	0.999722
XM_005688360.3	102181315	TPX2	transcript	3.20622	1.44335	1.15145	0.0986198	0.999722
XM_005688362.3	102181315	TPX2	transcript	1.67672	3.15403	-0.911554	0.13645	0.999722
XM_005688450.3	102182889	ID1	transcript	47.6015	49.9503	-0.0694861	0.80916	0.999722
XM_005688465.3	102188235	CDK5RAP1	transcript	9.34148	5.54077	0.753565	0.00213089	0.679403
XM_005688466.3	102188235	CDK5RAP1	transcript	0	2.56128	-11	0.00409924	0.7983
XM_005688476.3	102191813	ITCH	transcript	22.1235	10.6187	1.05896	0.00025352	0.538287
XM_005688477.2	102168466	DYNLRB1	transcript	27.7789	25.0034	0.15187	0.758728	0.999722
XM_005688486.3	102170247	GSS	transcript	8.43058	5.43202	0.634143	0.494562	0.999722
XM_005688491.3	102171621	EIF6	transcript	19.6806	19.8475	-0.0121764	0.404278	0.999722
XM_005688492.3	102171621	EIF6	transcript	18.8331	12.4861	0.592952	0.574729	0.999722
XM_005688499.3	102173314	ERGIC3	transcript	28.8858	24.5128	0.236823	0.787587	0.999722
XM_005688505.3	102174947	ROMO1	transcript	36.8144	32.8717	0.163427	0.758686	0.999722
XM_005688509.3	102175418	RBM39	transcript	7.5862	8.31219	-0.131852	0.6735	0.999722
XM_005688534.3	102181877	MANBAL	transcript	7.28153	8.51615	-0.22596	0.767307	0.999722
XM_005688535.3	102181877	MANBAL	transcript	3.93875	2.55667	0.623469	0.797848	0.999722
XM_005688551.2	102186320	LOC102186320	transcript	0.930211	1.35355	-0.541121	0.664929	0.999722
XM_005688570.3	102168744	OSER1	transcript	17.8749	13.9309	0.35964	0.546379	0.999722
XM_005688571.3	102168744	OSER1	transcript	4.16707	4.34008	-0.0586884	0.850238	0.999722
XM_005688572.2	102169491	FITM2	transcript	10.7495	11.7951	-0.133909	0.348558	0.999722
XM_005688589.3	102173761	LOC102173761	transcript	21.8577	19.5166	0.16344	0.577665	0.999722
XM_005688590.3	102174044	LOC102174044	transcript	15.5844	16.0033	-0.0382699	0.648324	0.999722
XM_005688611.3	102180774	ACOT8	transcript	10.7717	9.40844	0.19522	0.884531	0.999722
XM_005688637.3	102187964	ARFGEF2	transcript	10.4238	10.7192	-0.0403159	0.775768	0.999722
XM_005688650.3	102168468	ADNP	transcript	7.75476	7.52571	0.0432561	0.909194	0.999722
XM_005688653.3	102169113	DPM1	transcript	46.0134	38.7792	0.24677	0.76963	0.999722
XM_005688673.3	102176342	FAM83C	transcript	12.644	11.839	0.0948986	0.833293	0.999722
XM_005688679.3	102177994	LOC102177994	transcript	35.3412	29.9499	0.2388	0.983128	0.999722
XM_005688770.3	102189052	ZNF34	transcript	5.47471	5.73121	-0.066057	0.661171	0.999722
XM_005688804.3	102175313	LY6D	transcript	19.9351	29.5823	-0.569425	0.119649	0.999722
XM_005688849.3	102186780	NSMCE2	transcript	12.7423	10.7382	0.246875	0.291993	0.999722
XM_005688851.3	102187506	SQLE	transcript	42.7496	37.0049	0.208194	0.844688	0.999722
XM_005688852.3	102187784	ZNF572	transcript	6.02881	4.17095	0.531496	0.0396905	0.999722
XM_005688856.2	102188687	TATDN1	transcript	9.5375	9.13303	0.0625175	0.468679	0.999722
XM_005688857.3	102188955	RNF139	transcript	16.8056	14.2382	0.239175	0.728802	0.999722
XM_005688865.3	102191537	FBXO32	transcript	25.6491	23.644	0.117433	0.885162	0.999722
XM_005688870.3	102169311	DERL1	transcript	36.0651	28.801	0.324485	0.787719	0.999722
XM_005688873.3	102170334	HAS2	transcript	5.72246	4.55053	0.330599	0.803612	0.999722
XM_005688914.3	102184075	PYCRL	transcript	13.084	11.2177	0.222032	0.384218	0.999722
XM_005688961.3	102178744	SNAI2	transcript	17.0213	17.9788	-0.0789576	0.265259	0.999722
XM_005688965.3	102179787	PCMTD1	transcript	8.69649	7.57107	0.199936	0.340481	0.999722
XM_005688967.3	102179787	PCMTD1	transcript	3.80305	3.36325	0.177301	0.235058	0.999722
XM_005688969.3	102179787	PCMTD1	transcript	3.87574	6.50279	-0.746586	0.446211	0.999722
XM_005688980.3	102182986	TMEM68	transcript	1.05555	0.694804	0.603316	0.988007	0.999722
XM_005688981.3	102182986	TMEM68	transcript	4.49559	4.75469	-0.0808397	0.999176	0.999722
XM_005688982.3	102182986	TMEM68	transcript	3.92804	4.70969	-0.261824	0.276737	0.999722
XM_005688983.3	102182986	TMEM68	transcript	2.90367	2.41889	0.263529	0.741456	0.999722
XM_005688984.2	102183981	TGS1	transcript	4.79766	2.97743	0.688267	0.444433	0.999722
XM_005688996.2	102186703	LOC102186703	transcript	131.054	101.47	0.36911	0.727571	0.999722
XM_005688997.2	102186976	LOC102186976	transcript	77.379	76.137	0.0233438	0.35835	0.999722
XM_005688998.3	102187243	IMPAD1	transcript	24.7201	24.8791	-0.00925185	0.350323	0.999722
XM_005689020.3	102168749	ARMC1	transcript	18.4213	15.88	0.214166	0.400451	0.999722
XM_005689038.3	102173484	COPS5	transcript	24.7464	18.1639	0.446147	0.582993	0.999722
XM_005689046.3	102176142	NCOA2	transcript	0.626632	1.8877	-1.59094	0.327811	0.999722
XM_005689063.3	102180512	RPL7	transcript	793.665	610.627	0.378237	0.705992	0.999722
XM_005689071.3	102182239	UBE2W	transcript	15.1938	14.0652	0.111347	0.679043	0.999722
XM_005689072.3	102182517	TCEB1	transcript	14.9275	12.9435	0.205749	0.943053	0.999722
XM_005689073.3	102182808	LY96	transcript	8.70356	6.74764	0.367223	0.727731	0.999722
XM_005689105.3	102174675	PI15	transcript	29.7331	22.2518	0.418146	0.511659	0.999722
XM_005689106.2	102174950	CRISPLD1	transcript	5.74103	4.97283	0.207241	0.596197	0.999722
XM_005689117.3	102177542	ZC2HC1A	transcript	8.50219	7.7009	0.142807	0.969166	0.999722
XM_005689118.2	102177815	STMN2	transcript	12.2433	8.20688	0.577084	0.640526	0.999722
XM_005689121.3	102178554	MRPS28	transcript	8.28907	6.18701	0.421968	0.224867	0.999722
XM_005689122.3	102178838	TPD52	transcript	31.1796	4.67253	2.73833	0.00148407	0.665436
XM_005689129.3	102180609	FABP9	transcript	1038.13	458.462	1.17911	0.508846	0.999722
XM_005689131.3	102181319	NOV	transcript	8.09978	6.906	0.230033	0.611361	0.999722
XM_005689136.3	102182809	EXT1	transcript	24.0739	24.697	-0.0368673	0.531422	0.999722
XM_005689137.3	102183081	MED30	transcript	11.5833	8.67906	0.416436	0.728753	0.999722
XM_005689152.3	102186977	ENY2	transcript	12.2589	10.5131	0.221635	0.825163	0.999722
XM_005689157.3	102188239	EMC2	transcript	23.8757	18.0411	0.404254	0.510915	0.999722
XM_005689158.3	102188690	EIF3E	transcript	133.342	99.4733	0.422746	0.820635	0.999722
XM_005689166.3	102190975	OXR1	transcript	0.330684	2.11379	-2.67631	0.645741	0.999722
XM_005689178.3	102170066	DCAF13	transcript	11.8962	9.97813	0.253661	0.430705	0.999722
XM_005689201.2	102177074	POLR2K	transcript	8.46874	6.41234	0.401296	0.625763	0.999722
XM_005689213.3	102180238	RPL30	transcript	622.262	448.598	0.472098	0.924933	0.999722
XM_005689224.3	102183616	LOC102183616	transcript	37.5441	29.0783	0.368646	0.801381	0.999722
XM_005689227.3	102184356	TP53INP1	transcript	37.175	32.9908	0.172272	0.632621	0.999722
XM_005689231.3	102185935	ESRP1	transcript	8.65401	11.6197	-0.425132	0.415001	0.999722
XM_005689233.3	102186498	KIAA1429	transcript	10.2749	9.3654	0.133709	0.664623	0.999722
XM_005689234.3	102186498	KIAA1429	transcript	8.97596	7.8562	0.192235	0.945517	0.999722
XM_005689258.3	102170337	MMP16	transcript	6.1336	5.45141	0.170105	0.684582	0.999722
XM_005689270.3	102173584	LRRCC1	transcript	15.9033	13.7451	0.210406	0.17301	0.999722
XM_005689327.3	102176978	CHMP4C	transcript	9.16639	7.25431	0.337516	0.729048	0.999722
XM_005689355.3	102168651	PDGFD	transcript	15.6492	14.7739	0.0830354	0.470891	0.999722
XM_005689356.3	102168651	PDGFD	transcript	4.6093	6.42981	-0.480228	0.28902	0.999722
XM_005689363.3	102171174	MMP27	transcript	4.49233	4.48928	0.000978329	0.555892	0.999722
XM_005689364.3	102171174	MMP27	transcript	5.41844	4.10078	0.401978	0.905601	0.999722
XM_005689374.3	102175316	ANGPTL5	transcript	6.44915	4.14501	0.637731	0.93426	0.999722
XM_005689386.3	102180779	MTMR2	transcript	4.61114	2.71286	0.765308	0.152536	0.999722
XM_005689391.3	102181797	CEP57	transcript	10.4833	9.41668	0.154804	0.815787	0.999722
XM_005689410.3	102188153	LOC102188153	transcript	21.1312	13.5839	0.637478	0.836967	0.999722
XM_005689418.3	102190245	CUL5	transcript	15.3112	12.3986	0.304403	0.0872261	0.999722
XM_005689436.3	102171725	CRYAB	transcript	38.6093	35.7327	0.111703	0.664755	0.999722
XM_005689448.3	102174859	TIMM8B	transcript	33.2875	21.2037	0.650664	0.221375	0.999722
XM_005689454.3	102176146	BCO2	transcript	12.0983	12.6594	-0.0654041	0.24445	0.999722
XM_005689457.2	102177258	LOC102177258	transcript	10.6309	13.2519	-0.317935	0.620185	0.999722
XM_005689464.2	102178922	ZW10	transcript	15.7687	13.8281	0.189456	0.296149	0.999722
XM_005689471.3	102180780	RBM7	transcript	10.1646	7.40975	0.456054	0.832031	0.999722
XM_005689473.3	102181320	REXO2	transcript	27.5977	22.3391	0.304981	0.946163	0.999722
XM_005689491.3	102185937	TAGLN	transcript	85.3611	88.9762	-0.0598405	0.348005	0.999722
XM_005689502.3	102189225	TMPRSS4	transcript	11.543	12.419	-0.10554	0.303524	0.999722
XM_005689503.3	102189500	JAML	transcript	4.03749	4.30336	-0.0920048	0.0315538	0.999722
XM_005689506.3	102189975	MPZL3	transcript	16.3527	14.0378	0.220216	0.485275	0.999722
XM_005689507.3	102190436	MPZL2	transcript	63.6232	59.2431	0.102907	0.266026	0.999722
XM_005689511.3	102191440	CD3G	transcript	1.87786	1.76633	0.0883346	0.318356	0.999722
XM_005689513.3	102191718	UBE4A	transcript	19.54	19.2849	0.0189592	0.967407	0.999722
XM_005689515.3	102168558	ATP5L	transcript	51.6059	40.6712	0.343529	0.890953	0.999722
XM_005689526.3	108633163	TRAPPC4	transcript	14.5351	12.8095	0.182332	0.612014	0.999722
XM_005689535.3	102174048	VPS11	transcript	10.0565	8.45246	0.25068	0.338035	0.999722
XM_005689554.3	102178747	OAF	transcript	8.90235	7.18537	0.309124	0.836503	0.999722
XM_005689556.3	102179302	ARHGEF12	transcript	33.8021	26.3965	0.356765	0.417857	0.999722
XM_005689562.3	102180515	SC5D	transcript	23.2431	20.1174	0.20836	0.758474	0.999722
[truncated: 9,595 more rows]

## Sheet: DE all
transcript_id	gene_id	gene_name	feature_id	LT_FPKM	NC_FPKM	log2(foldchange)	|log2(foldchange)|	pvalue	qvalue
XM_005688466.3	102188235	CDK5RAP1	transcript	0	2.56128	-11	11	0.00409924	0.7983
XM_005697780.2	102168964	LAT2	transcript	0	1.69958	-11	11	0.0117219	0.999722
XM_005700334.2	102188752	ZBTB33	transcript	14.9792	0	11	11	4.96724e-08	0.000622644
XM_013974866.2	102182911	ABI3BP	transcript	0	3.2174	-11	11	0.00347647	0.7983
XM_018040319.1	102184684	AMDHD2	transcript	2.00679	0	11	11	0.000361315	0.538287
XM_018042172.1	102183571	ANXA7	transcript	0	3.12054	-11	11	0.0253609	0.999722
XM_018042980.1	102171307	SYVN1	transcript	0	1.65549	-11	11	0.00322095	0.776434
XM_018046216.1	102178680	ZBTB7B	transcript	0	1.159	-11	11	0.0366709	0.999722
XM_018049337.1	102180203	ADGRA3	transcript	0	4.43762	-11	11	0.00268026	0.685655
XM_018050663.1	102179661	SEMA6A	transcript	0	3.704	-11	11	0.000580751	0.60158
XM_018054283.1	102180128	RNF111	transcript	0	1.68916	-11	11	0.0379299	0.999722
XM_018055892.1	102176892	SPTAN1	transcript	0	3.53193	-11	11	0.00882859	0.999722
XM_018059557.1	102172084	LOC102172084	transcript	0	2.5745	-11	11	0.00142707	0.665436
XM_018059722.1	102169033	KMT2A	transcript	0	2.2081	-11	11	0.0025532	0.685655
XM_018059737.1	102186415	RNF214	transcript	0	2.09822	-11	11	0.00404756	0.7983
XM_018064417.1	102177922	CLUH	transcript	0	2.70337	-11	11	0.00157177	0.665436
XM_018066390.1	102170272	MBIP	transcript	0	3.69574	-11	11	0.0029661	0.743601
XM_018066987.1	106503407	TRAK1	transcript	0	3.49008	-11	11	0.0113238	0.999722
XM_018038306.1	102175337	FRMD4B	transcript	0.005845	5.01096	-9.74367	9.74367	0.000783285	0.60158
XM_018063450.1	102173179	PRPF31	transcript	0.00702	2.40893	-8.42271	8.42271	0.00159259	0.665436
XM_018064154.1	102168292	MYO19	transcript	0.010243	2.03139	-7.63168	7.63168	0.000822119	0.60158
XM_018045937.1	102191388	HIPK1	transcript	0.0100253	1.95457	-7.60706	7.60706	0.0416804	0.999722
XM_018062080.1	102174983	MGAT5	transcript	0.019346	2.48084	-7.00265	7.00265	0.00669204	0.942956
XM_005674672.3	102172194	GART	transcript	2.86455	0.0360897	6.31058	6.31058	0.00845121	0.999722
XM_018059362.1	102168751	PAAF1	transcript	3.58416	0.065031	5.78437	5.78437	0.00793334	0.999722
XM_013974944.2	102168964	LAT2	transcript	2.07021	0.061437	5.07453	5.07453	0.000863856	0.60158
XM_018063925.1	102177837	ABCA6	transcript	0.0946997	3.16932	-5.06467	5.06467	0.0446376	0.999722
XM_018048430.1	108636036	DERA	transcript	0.0903073	2.42045	-4.74429	4.74429	0.00925668	0.999722
XM_018058381.1	102178838	TPD52	transcript	1.05573	24.6353	-4.54442	4.54442	0.00043747	0.548368
XM_018065147.1	102182869	LOC102182869	transcript	0.254399	5.77338	-4.50425	4.50425	0.00216299	0.679403
XM_005683156.3	102181496	CSNK1A1	transcript	1.05808	23.4126	-4.46776	4.46776	0.00354595	0.7983
XM_018054215.1	102174306	MYO5A	transcript	0.215079	4.18603	-4.28265	4.28265	0.00665739	0.942956
XM_005679657.3	102178794	ABCF2	transcript	2.93021	0.175673	4.06004	4.06004	0.00568735	0.902417
XM_018049836.1	102184894	FAM193A	transcript	0.130352	1.79933	-3.78698	3.78698	0.0352824	0.999722
XM_018050131.1	102191697	FAT2	transcript	0.19204	2.52215	-3.71517	3.71517	0.0131066	0.999722
XM_018063741.1	102185218	RHBDF2	transcript	0.242716	2.73976	-3.49671	3.49671	0.0267662	0.999722
XM_018046158.1	102179435	TPM3	transcript	1.4647	14.3461	-3.29198	3.29198	0.00437841	0.7983
XM_018057471.1	102177451	RGS19	transcript	2.3507	0.261125	3.17028	3.17028	0.0383545	0.999722
XM_018038906.1	102188097	TEAD3	transcript	0.570904	4.60546	-3.01202	3.01202	0.0207452	0.999722
XM_018066349.1	102170365	BTBD1	transcript	0.72991	5.84136	-3.00051	3.00051	0.0263685	0.999722
XM_018044579.1	102171047	CASK	transcript	5.78041	0.734684	2.97598	2.97598	0.00576738	0.903676
XM_018044171.1	102188752	ZBTB33	transcript	1.73133	12.5763	-2.86075	2.86075	0.0167799	0.999722
XM_005678222.2	102176843	FUBP1	transcript	1.89211	13.4878	-2.83358	2.83358	0.0218426	0.999722
XM_005689122.3	102178838	TPD52	transcript	31.1796	4.67253	2.73833	2.73833	0.00148407	0.665436
XM_018064416.1	102177922	CLUH	transcript	0.829804	5.50698	-2.73042	2.73042	0.00144927	0.665436
XM_018046679.1	102181925	KMT2C	transcript	0.308394	2.02209	-2.713	2.713	0.0115412	0.999722
XM_018051273.1	102182024	TNPO2	transcript	0.308238	1.95192	-2.66278	2.66278	0.00728837	0.973235
XM_018054121.1	102184441	SAMD4A	transcript	0.561039	3.50657	-2.64389	2.64389	0.000805463	0.60158
XM_013974751.2	102170106	CD2BP2	transcript	8.65143	1.41321	2.61396	2.61396	0.00589877	0.912852
XM_005701098.3	102191509	GPM6B	transcript	0.382645	2.29425	-2.58394	2.58394	0.0331721	0.999722
XM_018061333.1	102178295	HIP1R	transcript	0.377719	2.22385	-2.55768	2.55768	0.00650207	0.942956
XM_005678959.3	102168601	ASNS	transcript	0.31697	1.82899	-2.52863	2.52863	0.00411924	0.7983
XM_018062907.1	102183591	VSIG10L	transcript	0.294528	1.6878	-2.51867	2.51867	0.00223263	0.679403
XM_018042930.1	102173920	SF3B2	transcript	2.91954	15.991	-2.45344	2.45344	0.000375443	0.538287
XM_018056074.1	106502666	CAMSAP1	transcript	0.419146	2.25096	-2.42502	2.42502	0.000346763	0.538287
XM_018065515.1	102175523	C20H5orf34	transcript	1.99792	0.37528	2.41246	2.41246	0.0225735	0.999722
XM_018044576.1	102171047	CASK	transcript	1.04807	5.57281	-2.41067	2.41067	0.0181692	0.999722
XM_005690362.3	102180786	TMEM183A	transcript	3.09645	0.616356	2.32878	2.32878	0.00808023	0.999722
XM_018050281.1	102175395	APBB3	transcript	5.02578	1.01286	2.31092	2.31092	0.000832943	0.60158
XM_018054763.1	102171391	IFFO2	transcript	0.97847	4.83471	-2.30483	2.30483	0.00266284	0.685655
XM_018052280.1	102171976	REEP4	transcript	2.60317	0.529773	2.29682	2.29682	0.00499124	0.845476
XM_005681613.3	102170957	LNX1	transcript	3.01425	0.648511	2.2166	2.2166	0.00233062	0.679403
XM_013965939.2	102174843	TMEM261	transcript	2.77868	0.601191	2.20851	2.20851	0.0109001	0.999722
XM_018043067.1	102187199	RNH1	transcript	4.24326	0.949835	2.15942	2.15942	0.0071348	0.973235
XM_018042171.1	102183571	ANXA7	transcript	23.3872	5.3163	2.13722	2.13722	0.0196627	0.999722
XM_018059736.1	102186415	RNF214	transcript	4.22855	0.970607	2.1232	2.1232	0.0280525	0.999722
XM_005675899.3	102170739	CWC22	transcript	5.40075	1.24558	2.11634	2.11634	0.0021557	0.679403
XM_018049621.1	102191026	CCNG2	transcript	3.50273	0.813751	2.10582	2.10582	0.0093829	0.999722
XM_018045702.1	102183285	PKN2	transcript	2.43869	0.617445	1.98173	1.98173	0.0431481	0.999722
XM_005676702.3	102186536	BSDC1	transcript	2.3369	0.602402	1.9558	1.9558	0.000377475	0.538287
XM_018063641.1	102175798	GAA	transcript	0.620844	2.37666	-1.93663	1.93663	0.0274951	0.999722
XM_018057738.1	102191813	ITCH	transcript	2.77021	10.5662	-1.93139	1.93139	0.0137474	0.999722
XM_018046280.1	102175347	LMNA	transcript	56.4769	14.8725	1.92501	1.92501	0.00354313	0.7983
XM_005698368.3	102168413	CUEDC2	transcript	1.98183	7.49	-1.91813	1.91813	0.0411407	0.999722
XM_005692264.3	102169990	ZNF181	transcript	0.358845	1.32782	-1.88763	1.88763	0.0420067	0.999722
XM_005700578.2	102178055	ZNF711	transcript	3.85855	1.06505	1.85713	1.85713	0.0277336	0.999722
XM_018051058.1	102182964	ATG4D	transcript	2.34194	0.688775	1.7656	1.7656	0.0100454	0.999722
XM_018048634.1	102182575	RHNO1	transcript	3.4959	1.07212	1.70519	1.70519	0.00658018	0.942956
XM_018064191.1	102169128	SYNRG	transcript	2.98079	0.921619	1.69345	1.69345	0.000366279	0.538287
XM_013964628.2	102191686	OCIAD2	transcript	2.56021	8.09554	-1.66087	1.66087	0.0316373	0.999722
XM_018063679.1	102178660	CYTH1	transcript	4.46434	1.42145	1.65108	1.65108	0.0422794	0.999722
XM_018046406.1	102170568	DEDD	transcript	3.14434	1.00758	1.64186	1.64186	0.0157705	0.999722
XM_018056501.1	102182142	UCHL3	transcript	8.32336	2.67783	1.6361	1.6361	0.00539515	0.878288
XM_018066388.1	102170272	MBIP	transcript	10.5703	3.46669	1.60839	1.60839	0.00108187	0.645774
XM_018041962.1	102175827	STOX2	transcript	0.620043	1.8799	-1.60022	1.60022	0.0440913	0.999722
XM_018054214.1	102174306	MYO5A	transcript	3.60973	1.19198	1.59853	1.59853	0.00242224	0.685655
XM_018051375.1	102175110	ANO8	transcript	4.06804	1.40031	1.53859	1.53859	0.0177456	0.999722
XM_005698466.3	102174087	SHOC2	transcript	4.55793	1.5708	1.53688	1.53688	0.0091864	0.999722
XM_018054217.1	102174306	MYO5A	transcript	2.84984	1.00559	1.50284	1.50284	0.00408046	0.7983
XM_018060734.1	102189507	PTPN14	transcript	4.18151	1.47606	1.50227	1.50227	0.0192477	0.999722
XM_005698201.3	102170661	PANK1	transcript	1.69602	4.68418	-1.46564	1.46564	0.00152588	0.665436
XM_018057809.1	102186536	BSDC1	transcript	3.77856	1.37717	1.45613	1.45613	0.0208921	0.999722
XM_018065338.1	102173968	STRADA	transcript	1.01833	2.72188	-1.4184	1.4184	0.0405702	0.999722
XM_018043842.1	102176221	LOC102176221	transcript	0.42552	1.13372	-1.41376	1.41376	0.0154493	0.999722
XM_018052019.1	102179764	PLGRKT	transcript	2.4259	0.921146	1.39702	1.39702	0.0474793	0.999722
XM_018064415.1	102177922	CLUH	transcript	6.7743	2.58943	1.38744	1.38744	0.00793528	0.999722
XM_005681435.3	102170956	FAM13A	transcript	0.862492	2.24577	-1.38063	1.38063	0.0237918	0.999722
XM_018052702.1	102179948	PHF19	transcript	1.95473	5.05144	-1.36972	1.36972	0.0102839	0.999722
XM_018050714.1	102168818	CDC42SE2	transcript	1.73213	0.698421	1.31038	1.31038	0.00371817	0.7983
XM_018064635.1	102177371	MYH10	transcript	0.752223	1.86212	-1.30771	1.30771	0.0408649	0.999722
XM_018051892.1	102170514	PLAA	transcript	5.36977	2.17772	1.30204	1.30204	0.00468478	0.827095
XM_018051727.1	102191380	WDR4	transcript	2.73428	1.12247	1.28449	1.28449	0.00445237	0.7983
XM_018046825.1	102189276	CUL1	transcript	4.72247	1.95227	1.27439	1.27439	0.00623624	0.941822
XM_018064226.1	102185773	RAD51D	transcript	4.77758	1.98216	1.2692	1.2692	0.0388868	0.999722
XM_018065300.1	102168482	KANSL1	transcript	6.93771	2.90661	1.25513	1.25513	0.0184236	0.999722
XM_013974287.2	102173798	LPIN2	transcript	1.98031	0.835771	1.24455	1.24455	0.0198536	0.999722
XM_005695748.3	102175337	FRMD4B	transcript	11.4855	4.92006	1.22307	1.22307	0.00435686	0.7983
XM_018065332.1	102173036	MAP3K3	transcript	4.00296	9.26216	-1.21028	1.21028	0.00261549	0.685655
XM_018041970.1	102177406	IKBKB	transcript	1.95288	4.51783	-1.21003	1.21003	0.037436	0.999722
XM_018051130.1	102190871	ELOF1	transcript	3.97725	1.73103	1.20014	1.20014	0.00398521	0.7983
XM_018062140.1	102181709	TMEM208	transcript	6.14276	2.71244	1.1793	1.1793	0.004458	0.7983
XM_018062081.1	102173493	CDH11	transcript	1.74815	0.782695	1.15931	1.15931	0.0283526	0.999722
XM_005676701.3	102186536	BSDC1	transcript	3.30476	7.32701	-1.14868	1.14868	0.047769	0.999722
XM_018054210.1	102174306	MYO5A	transcript	3.54288	1.60488	1.14245	1.14245	0.00716822	0.973235
XM_018060341.1	102183714	LOC102183714	transcript	1.2649	2.78637	-1.13937	1.13937	0.00678714	0.945298
XM_018058741.1	102177453	ADCK5	transcript	4.26364	1.93922	1.13661	1.13661	0.0124668	0.999722
XM_013962711.2	102176843	FUBP1	transcript	7.72816	3.52049	1.13435	1.13435	0.0106652	0.999722
XM_018063931.1	102178109	LOC102178109	transcript	4.23684	1.96669	1.10722	1.10722	0.0164085	0.999722
XM_018047153.1	102183267	EIF4G1	transcript	4.24901	1.99638	1.08974	1.08974	0.0235481	0.999722
XM_018048731.1	102179081	CDC42EP1	transcript	1.03849	2.18291	-1.07177	1.07177	0.0208314	0.999722
XM_013972474.2	102178660	CYTH1	transcript	3.55955	7.41864	-1.05946	1.05946	0.0042091	0.7983
XM_005688476.3	102191813	ITCH	transcript	22.1235	10.6187	1.05896	1.05896	0.00025352	0.538287
XM_018049955.1	102186526	ARMC8	transcript	1.85561	3.85736	-1.05572	1.05572	0.0323068	0.999722
XM_005693084.3	102177089	TMEM100	transcript	1.06881	2.18963	-1.03468	1.03468	0.0193168	0.999722
XM_005686294.3	102187231	IL1R1	transcript	1.66848	3.40386	-1.02864	1.02864	0.0185378	0.999722
XM_013964230.2	102183943	LOC102183943	transcript	0.912094	1.84736	-1.01821	1.01821	0.0272656	0.999722
XM_018052932.1	102178669	COL6A5	transcript	2.25889	4.57263	-1.01741	1.01741	0.0269044	0.999722
XM_018042928.1	102173920	SF3B2	transcript	12.8067	6.35337	1.01131	1.01131	0.00862618	0.999722
XM_013966237.2	102173299	FBXW12	transcript	2.17238	4.325	-0.993421	0.993421	0.0394915	0.999722
XM_018052941.1	102178669	COL6A5	transcript	2.40223	4.74529	-0.982119	0.982119	0.0102804	0.999722
XM_018056518.1	102172639	ATP12A	transcript	1.15039	2.20437	-0.938248	0.938248	0.0413842	0.999722
XR_001918600.1	102184527	DPP8	transcript	3.5018	6.69698	-0.935415	0.935415	0.0444047	0.999722
XM_018042931.1	102173920	SF3B2	transcript	11.5837	6.06003	0.934699	0.934699	0.00123618	0.665436
XM_013975423.2	100861358	GTF2E2	transcript	1.75944	3.33882	-0.924219	0.924219	0.000915799	0.604187
XM_018057382.1	102176898	SMOX	transcript	5.28449	2.78609	0.923521	0.923521	0.0136236	0.999722
XM_018057180.1	106502734	ZEB1	transcript	1.45525	2.73562	-0.910606	0.910606	0.00486182	0.836634
XM_018066269.1	102187001	SCAPER	transcript	3.75394	6.97063	-0.892885	0.892885	0.014784	0.999722
XM_013965389.2	102179661	SEMA6A	transcript	1.72632	0.930947	0.890929	0.890929	0.0285693	0.999722
XM_013964552.2	102177422	DCAF16	transcript	4.841	2.61409	0.889	0.889	0.0365836	0.999722
XM_018054591.1	102182699	ACIN1	transcript	3.71315	6.8087	-0.874738	0.874738	0.0414458	0.999722
XM_018065128.1	100861042	MLX	transcript	6.47739	11.8589	-0.872486	0.872486	0.0343392	0.999722
XM_005676172.3	102189526	ORC4	transcript	6.33899	3.47417	0.867582	0.867582	0.00769855	0.999722
XM_018053049.1	102177440	LAMA4	transcript	3.74741	6.81565	-0.862957	0.862957	0.0216289	0.999722
XM_018046020.1	106501929	LOC106501929	transcript	167.756	93.6082	0.841658	0.841658	0.0192131	0.999722
XM_005675823.3	102190997	LOC102190997	transcript	14.6649	8.20406	0.837958	0.837958	0.0185083	0.999722
XM_018065861.1	102185402	LOC102185402	transcript	3.66246	6.31948	-0.786995	0.786995	0.0281244	0.999722
XM_005684609.3	102169010	QRSL1	transcript	5.24603	3.0672	0.774303	0.774303	0.0422355	0.999722
XM_013968199.2	102172638	POSTN	transcript	3.42486	5.80907	-0.762263	0.762263	0.0466911	0.999722
XM_018051947.1	102189949	ZDHHC21	transcript	5.31564	3.1486	0.755531	0.755531	0.0180369	0.999722
XM_005688465.3	102188235	CDK5RAP1	transcript	9.34148	5.54077	0.753565	0.753565	0.00213089	0.679403
XM_005687824.2	102186133	NDUFAF5	transcript	4.83358	2.87949	0.747282	0.747282	0.0310583	0.999722
XM_018062578.1	102189526	ORC4	transcript	2.67323	4.39176	-0.716215	0.716215	0.00193009	0.679403
XM_013967463.2	102188053	IL1RL2	transcript	5.10709	3.11577	0.712914	0.712914	0.047152	0.999722
XM_013972213.2	102168482	KANSL1	transcript	4.85611	7.95332	-0.711758	0.711758	0.013003	0.999722
XM_018048429.1	108636036	DERA	transcript	8.53598	5.2227	0.708759	0.708759	0.0402825	0.999722
XM_005685543.2	102168265	LRRC57	transcript	12.3175	7.54138	0.707804	0.707804	0.0354102	0.999722
XM_018054258.1	102182876	TCF12	transcript	3.66083	2.24414	0.706008	0.706008	0.0371026	0.999722
XM_005682408.3	102171507	FCER2	transcript	1.08078	1.76275	-0.705753	0.705753	0.0296052	0.999722
XM_005683153.3	102181496	CSNK1A1	transcript	55.8918	34.2863	0.705006	0.705006	0.00225784	0.679403
XM_018040284.1	102170017	SNX8	transcript	2.95754	4.80145	-0.699073	0.699073	0.0495056	0.999722
XM_018066371.1	102187535	RCN2	transcript	6.41336	3.99417	0.683183	0.683183	0.0319474	0.999722
XM_018054579.1	102175581	HAUS4	transcript	4.06139	2.53602	0.679408	0.679408	0.0236875	0.999722
XM_005681356.3	102173540	BDH2	transcript	6.88361	4.30244	0.67801	0.67801	0.0417568	0.999722
XM_018042659.1	100860919	ETS1	transcript	1.43741	2.28519	-0.668847	0.668847	0.0376926	0.999722
XM_005681953.3	102186851	BMP3	transcript	3.90485	2.45681	0.668481	0.668481	0.0414544	0.999722
XM_013966470.2	102185921	CCNC	transcript	4.23011	2.66167	0.668362	0.668362	0.020182	0.999722
XM_005687495.3	102172638	POSTN	transcript	46.8446	74.4348	-0.668094	0.668094	0.0112846	0.999722
XM_018049791.1	102178525	SH3TC1	transcript	4.4436	2.80061	0.665988	0.665988	0.0280165	0.999722
XM_018058398.1	102170889	TMEM70	transcript	6.13406	3.88202	0.660033	0.660033	0.0448425	0.999722
XM_018040547.1	102173060	HIP1	transcript	4.14543	6.5334	-0.656312	0.656312	0.0120067	0.999722
XM_018065321.1	102180257	C1H3orf52	transcript	11.2489	7.22747	0.638221	0.638221	0.0490421	0.999722
XM_018050451.1	102189303	CIRBP	transcript	4.19615	2.71385	0.628724	0.628724	0.0311687	0.999722
XM_005675949.3	102183919	LOC102183919	transcript	3.36464	2.17738	0.627856	0.627856	0.028853	0.999722
XM_018062906.1	102183591	VSIG10L	transcript	4.49141	2.9202	0.621099	0.621099	0.0233392	0.999722
XM_018057406.1	102170333	ADAM33	transcript	3.02042	1.99273	0.600003	0.600003	0.0404213	0.999722
XM_005687497.3	102172638	POSTN	transcript	51.9446	76.9955	-0.567799	0.567799	0.0373439	0.999722
XM_005699890.3	100860754	DPF2	transcript	4.59261	6.80573	-0.567435	0.567435	0.0109678	0.999722
XM_005683154.3	102181496	CSNK1A1	transcript	14.1889	20.8445	-0.554902	0.554902	0.0470412	0.999722
XM_005698298.3	102173994	HOGA1	transcript	5.16014	3.5232	0.550523	0.550523	0.038008	0.999722
XM_018052367.1	102191136	AQP3	transcript	53.9894	78.9768	-0.548752	0.548752	0.000487207	0.555195
XM_018050967.1	102177229	HNRNPM	transcript	1.84751	2.68474	-0.539199	0.539199	0.0334483	0.999722
XM_005688852.3	102187784	ZNF572	transcript	6.02881	4.17095	0.531496	0.531496	0.0396905	0.999722
XM_018043517.1	100861128	TMEM134	transcript	12.5114	8.68321	0.526949	0.526949	0.0329164	0.999722
XM_018053374.1	102189759	SYNE1	transcript	5.28024	7.60243	-0.525858	0.525858	0.00813524	0.999722
XM_018053267.1	102184150	REPS1	transcript	10.3477	7.22405	0.518427	0.518427	0.00797193	0.999722
XM_018039765.1	102188275	IMPACT	transcript	6.75595	4.72535	0.515736	0.515736	0.0292669	0.999722
XM_005690969.3	102173592	TSEN15	transcript	13.4916	9.45304	0.513208	0.513208	0.0180635	0.999722
XM_018059340.1	102189417	ARRB1	transcript	2.40164	3.42039	-0.510141	0.510141	0.0292759	0.999722
XM_018044942.1	102177700	LONRF3	transcript	5.47568	7.77417	-0.505652	0.505652	0.0365603	0.999722
XM_018066389.1	102170272	MBIP	transcript	2.25177	3.17504	-0.495715	0.495715	0.0485662	0.999722
XM_018065378.1	102168493	SSFA2	transcript	18.0701	25.4028	-0.491382	0.491382	0.0293118	0.999722
XM_018064481.1	102185604	MINK1	transcript	8.31755	5.95678	0.481627	0.481627	0.0498018	0.999722
XM_018066743.1	106503440	NISCH	transcript	10.5363	7.62173	0.467179	0.467179	0.0295244	0.999722
XM_013962626.2	102191097	EVI5	transcript	1.45573	2.00827	-0.464213	0.464213	0.0014803	0.665436
XM_018056438.1	102188058	DZIP1	transcript	7.65513	5.55619	0.462332	0.462332	0.0222738	0.999722
XM_005684130.3	102183514	ZCCHC6	transcript	8.71374	12.0054	-0.462324	0.462324	0.0349453	0.999722
XM_005690927.3	102186791	SOAT1	transcript	21.605	29.7453	-0.461291	0.461291	0.0340189	0.999722
XM_018062790.1	102170724	FCGRT	transcript	11.7724	16.1657	-0.457529	0.457529	0.0350083	0.999722
XM_018053958.1	102172069	JDP2	transcript	4.38871	6.01196	-0.45404	0.45404	0.0048723	0.836634
XM_005683229.3	102177794	THG1L	transcript	6.74934	4.9747	0.440138	0.440138	0.00255456	0.685655
XM_005679299.3	102176935	STEAP4	transcript	5.49625	7.43382	-0.435656	0.435656	0.0376068	0.999722
XM_005676274.3	102187901	GYPC	transcript	2.75457	3.6994	-0.425462	0.425462	0.0287642	0.999722
XM_018065650.1	102184198	EXOC3	transcript	11.8422	15.8803	-0.4233	0.4233	0.0350591	0.999722
XM_018045876.1	102185621	LOC102185621	transcript	8.81298	6.63917	0.408628	0.408628	0.00192228	0.679403
XM_005678569.3	102169931	MED8	transcript	6.61265	4.99143	0.405775	0.405775	0.0358254	0.999722
XM_018050752.1	102186997	APP	transcript	12.9564	9.80034	0.402759	0.402759	0.0131162	0.999722
XM_005690528.3	102188963	TMEM63A	transcript	8.64112	11.42	-0.402267	0.402267	0.0356305	0.999722
XM_005675898.2	102170739	CWC22	transcript	5.71639	7.51546	-0.394758	0.394758	0.0323818	0.999722
XM_018062758.1	102181624	SNRNP70	transcript	5.27557	6.91334	-0.390055	0.390055	0.0345398	0.999722
XM_013973678.2	102170745	ZCCHC17	transcript	9.90958	7.6418	0.374912	0.374912	0.0444253	0.999722
XM_005693850.2	102186154	STAT3	transcript	7.22113	9.33384	-0.370246	0.370246	0.0323091	0.999722
XM_018066998.1	102191189	LRIG1	transcript	5.44738	4.215	0.370028	0.370028	0.0235704	0.999722
XM_005688203.3	102182146	ITPA	transcript	21.8803	17.0996	0.35567	0.35567	0.0423287	0.999722
XM_018038605.1	102172581	RRP36	transcript	10.7954	8.46456	0.350908	0.350908	0.0267671	0.999722
XM_005692758.3	102180530	KLK13	transcript	3.83198	4.87514	-0.347354	0.347354	0.0489525	0.999722
XM_005680885.3	102175838	M6PR	transcript	20.6796	16.2805	0.345059	0.345059	0.0106519	0.999722
XM_018057058.1	102171372	MINA	transcript	9.92641	7.8506	0.33847	0.33847	0.0363675	0.999722
XM_018060908.1	102177649	SMARCB1	transcript	8.5991	6.80408	0.337785	0.337785	0.0412454	0.999722
XM_018057458.1	102174490	SIRPA	transcript	6.04432	7.60916	-0.332158	0.332158	0.0491407	0.999722
XM_018041011.1	102184687	CHP2	transcript	23.2391	18.4908	0.329747	0.329747	0.0277469	0.999722
XM_018066993.1	106503407	TRAK1	transcript	11.3964	9.1033	0.32412	0.32412	0.00230472	0.679403
XM_018052331.1	102191378	COL6A2	transcript	145.312	181.351	-0.319632	0.319632	0.0244067	0.999722
XM_005700347.2	102191681	C1GALT1C1	transcript	2.42144	1.94352	0.317193	0.317193	0.0141729	0.999722
XM_005690821.3	102176715	PDPN	transcript	8.87953	11.029	-0.312744	0.312744	0.0066951	0.942956
XM_018061683.1	102174236	ST3GAL2	transcript	6.91213	8.5802	-0.311882	0.311882	0.00511202	0.854389
XM_005676288.3	102191745	SLC39A10	transcript	8.77151	7.07552	0.309988	0.309988	0.0140703	0.999722
XM_018054130.1	102187228	DDHD1	transcript	7.31436	9.06387	-0.309395	0.309395	0.0375254	0.999722
XM_018041518.1	102172408	XPNPEP1	transcript	10.0446	8.13391	0.304402	0.304402	0.0365412	0.999722
XM_018058851.1	100860881	SDHD	transcript	3.38856	4.18083	-0.303116	0.303116	0.0398926	0.999722
XM_018061964.1	102175790	LONP2	transcript	20.3083	16.4925	0.300258	0.300258	0.0169973	0.999722
XM_005685918.3	102170322	DAAM1	transcript	18.202	14.9381	0.285105	0.285105	0.014597	0.999722
XM_005678046.3	102177115	TRMT13	transcript	10.0539	8.25164	0.284996	0.284996	0.0408512	0.999722
XM_013972299.2	102181429	CEP95	transcript	3.86748	3.18203	0.281446	0.281446	0.0212419	0.999722
XM_018065661.1	102180629	BOD1	transcript	17.5082	14.4355	0.278413	0.278413	0.0309367	0.999722
XM_005680051.3	102191403	SLC38A1	transcript	6.68177	8.10146	-0.277951	0.277951	0.0215857	0.999722
XM_005693473.3	102179592	RNASEK	transcript	14.5281	17.6	-0.276728	0.276728	0.0105285	0.999722
XM_005683152.3	102181496	CSNK1A1	transcript	14.1067	17.0362	-0.272216	0.272216	0.0464186	0.999722
XM_018046833.1	102184403	LOC102184403	transcript	4.3386	5.23555	-0.271111	0.271111	0.0217683	0.999722
XM_018066069.1	102169526	PPP2R5C	transcript	5.78071	6.97321	-0.270577	0.270577	0.0163292	0.999722
XM_005701848.3	102176227	KRT2	transcript	4.82634	5.81515	-0.268886	0.268886	0.00873167	0.999722
XM_005685941.3	102178628	MNAT1	transcript	11.5089	9.59844	0.261874	0.261874	0.0329251	0.999722
XM_018044634.1	102174651	LZTR1	transcript	7.01858	5.86364	0.259383	0.259383	0.0263436	0.999722
XM_018058266.1	102180513	MATN2	transcript	12.9044	10.8199	0.254174	0.254174	0.0423664	0.999722
XM_018054680.1	102174939	ARIH1	transcript	20.2801	17.0083	0.253827	0.253827	0.0205201	0.999722
XM_005695031.3	102185784	ANPEP	transcript	11.592	13.8143	-0.25303	0.25303	0.000672323	0.60158
XM_018061484.1	102188522	ETFDH	transcript	11.7633	9.87587	0.252317	0.252317	0.00223929	0.679403
XM_018049622.1	102191783	CNOT6L	transcript	11.4805	13.5739	-0.241654	0.241654	0.0259752	0.999722
XM_005680573.3	102185987	TCP11L2	transcript	6.22674	7.35535	-0.240317	0.240317	0.00419844	0.7983
XM_005675838.3	102174167	POLR2D	transcript	9.93853	8.41613	0.239877	0.239877	0.0123934	0.999722
XM_013967227.2	102174214	PRKCH	transcript	18.8077	15.9993	0.233315	0.233315	0.042708	0.999722
XM_018058847.1	102190649	MFF	transcript	7.4011	8.69769	-0.232893	0.232893	0.0418452	0.999722
XM_005680075.3	102175468	NUDT4	transcript	17.572	14.9851	0.229752	0.229752	0.00222634	0.679403
XM_005680216.3	102179636	MSRB3	transcript	3.97753	4.64747	-0.22457	0.22457	0.00555967	0.893467
XM_005675436.3	102189994	IGSF10	transcript	7.2504	8.45008	-0.220904	0.220904	0.0216323	0.999722
XM_018058589.1	102168471	NDRG1	transcript	63.2952	54.3762	0.219119	0.219119	0.0127092	0.999722
XR_001918314.1	102188214	STK11	transcript	3.5771	3.0817	0.215065	0.215065	0.04663	0.999722
XM_013971575.2	102171540	PRRG2	transcript	3.58179	4.15262	-0.213342	0.213342	0.000386485	0.538287
XM_005691429.3	102175608	ANAPC7	transcript	15.0152	12.9517	0.213285	0.213285	0.0232141	0.999722
XM_018049995.1	102190688	PPIP5K2	transcript	2.36267	2.04022	0.211696	0.211696	0.0129401	0.999722
XM_018057255.1	102170158	CRNKL1	transcript	18.7258	16.2055	0.208546	0.208546	0.00134487	0.665436
XM_005681260.3	102189657	NDNF	transcript	4.27564	4.92249	-0.203249	0.203249	0.0111148	0.999722
XM_018055698.1	102190329	RNF144A	transcript	2.39839	2.75724	-0.201157	0.201157	0.0470876	0.999722
XM_018039537.1	102171564	MBD2	transcript	32.4802	37.3359	-0.201002	0.201002	0.0202158	0.999722
XM_018041094.1	102184027	RBP4	transcript	9.99582	11.485	-0.200359	0.200359	0.0236525	0.999722
XM_018054580.1	102183518	AJUBA	transcript	51.1468	44.6303	0.19662	0.19662	0.0302087	0.999722
XM_018038241.1	102173050	ACAD9	transcript	35.0766	30.869	0.184352	0.184352	0.0350181	0.999722
XM_018050006.1	102190130	PAM	transcript	6.70715	7.60422	-0.1811	0.1811	0.0472852	0.999722
XR_001917252.1	106503582	ZNF12	transcript	2.28098	2.01986	0.175393	0.175393	0.0437008	0.999722
XM_018060062.1	102183256	NUCKS1	transcript	33.7068	37.9915	-0.172639	0.172639	0.0256602	0.999722
XM_018062629.1	102173496	DMPK	transcript	1.77	1.98301	-0.163942	0.163942	0.016613	0.999722
XM_018042108.1	102187739	RWDD4	transcript	3.0693	2.74101	0.163206	0.163206	0.00219963	0.679403
XM_018041957.1	102175827	STOX2	transcript	2.83352	2.53905	0.158307	0.158307	0.0051891	0.855861
XM_005681802.3	102191026	CCNG2	transcript	12.6139	13.9944	-0.149841	0.149841	0.00436918	0.7983
XM_005678152.3	102186735	CLCA2	transcript	27.7252	30.6921	-0.146672	0.146672	0.0416719	0.999722
XM_018044902.1	106503616	MFAP2	transcript	4.3184	4.76232	-0.141167	0.141167	0.0233805	0.999722
XM_018049831.1	102185165	RNF4	transcript	7.74501	8.49579	-0.133481	0.133481	0.0405138	0.999722
XM_018066509.1	102169137	NFKBIA	transcript	25.9346	28.2761	-0.124705	0.124705	0.0235239	0.999722
XM_018059490.1	102184921	EIF3F	transcript	31.5355	34.1339	-0.114226	0.114226	0.0350055	0.999722
XM_018064392.1	102175438	SLC43A2	transcript	8.75268	9.43427	-0.108187	0.108187	0.0161175	0.999722
XM_018057588.1	102172078	OSBPL2	transcript	19.7941	18.3653	0.108087	0.108087	0.0322143	0.999722
XM_018049264.1	102175660	NFKB1	transcript	9.46969	10.1803	-0.104387	0.104387	0.0206562	0.999722
XM_005698890.3	102187371	PLAT	transcript	3.69994	3.9639	-0.0994163	0.0994163	0.0484151	0.999722
XM_018058828.1	102184825	OGFRL1	transcript	10.5322	11.2831	-0.0993584	0.0993584	0.049206	0.999722
XM_018058900.1	100861161	SERPINE2	transcript	4.24575	4.53437	-0.0948813	0.0948813	0.0214155	0.999722
XM_005689503.3	102189500	JAML	transcript	4.03749	4.30336	-0.0920048	0.0920048	0.0315538	0.999722
XM_018064898.1	102188798	PPP1R9B	transcript	15.6285	16.65	-0.0913442	0.0913442	0.0348801	0.999722
XM_018059520.1	102169398	DENND5A	transcript	17.0642	18.1645	-0.0901516	0.0901516	0.0182763	0.999722
XM_018044280.1	102181555	PODN	transcript	12.7138	11.9871	0.084912	0.084912	0.0397672	0.999722
XM_018050332.1	102180430	LOC102180430	transcript	8.39736	8.89315	-0.0827579	0.0827579	0.0430973	0.999722
XM_013973513.2	102180355	PRKAR2A	transcript	23.8161	25.1984	-0.0813976	0.0813976	0.0257852	0.999722
XM_018047232.1	102173810	NAMPT	transcript	7.56768	8.00099	-0.0803271	0.0803271	0.0235047	0.999722
XM_013965975.2	102181681	KLF9	transcript	18.5094	17.5224	0.0790577	0.0790577	0.00623201	0.941822
XM_018065960.1	102181439	ADAL	transcript	6.44414	6.10365	0.0783157	0.0783157	0.0265208	0.999722
XM_018044393.1	102186895	SDF2L1	transcript	5.45982	5.76109	-0.0774891	0.0774891	0.0449573	0.999722
XM_018062278.1	102177713	CEBPA	transcript	36.4923	38.4672	-0.0760376	0.0760376	0.0254069	0.999722
XM_018057534.1	102182516	PPDPF	transcript	50.3391	52.8892	-0.0712937	0.0712937	0.0118896	0.999722
XM_018045122.1	102174369	TSC22D3	transcript	11.5784	12.1494	-0.0694525	0.0694525	0.0492662	0.999722
XM_005692471.3	102182339	SNTB2	transcript	17.0923	17.8594	-0.0633391	0.0633391	0.0198811	0.999722
XM_018065101.1	102182826	CNP	transcript	8.04031	8.39105	-0.0615999	0.0615999	0.00729829	0.973235
XM_018039497.1	102175529	APCDD1	transcript	82.1117	78.8945	0.057663	0.057663	0.0392424	0.999722
XM_018042569.1	102176940	KCNK1	transcript	6.39708	6.64282	-0.0543812	0.0543812	0.041416	0.999722
XM_005693278.3	102170084	NUFIP2	transcript	20.6282	21.4203	-0.0543577	0.0543577	0.0102815	0.999722
XM_018052547.1	102180315	SLC44A1	transcript	3.72859	3.86602	-0.0522191	0.0522191	0.0373461	0.999722
XM_005699655.3	102176943	TMEM109	transcript	10.2118	10.5706	-0.04982	0.04982	0.0398894	0.999722
XM_005696938.3	102183557	RBFA	transcript	4.3765	4.52935	-0.0495277	0.0495277	0.000352083	0.538287
XM_018053273.1	102175212	HECA	transcript	17.4993	16.9971	0.0420025	0.0420025	0.0326793	0.999722
XM_018041452.1	102182942	AFAP1L2	transcript	14.7841	14.3636	0.0416227	0.0416227	0.0427428	0.999722
XM_005701596.3	102188131	ARSA	transcript	5.03601	5.17836	-0.0402131	0.0402131	0.0263028	0.999722
XM_018060531.1	102191356	MXRA8	transcript	15.8543	16.2659	-0.0369766	0.0369766	0.0182765	0.999722
XM_005694692.3	102188086	IL6ST	transcript	50.5056	49.2818	0.0353887	0.0353887	0.0300994	0.999722
XM_018050163.1	102184426	PDGFRB	transcript	14.9682	14.6068	0.0352573	0.0352573	0.035418	0.999722
XM_005694014.3	102181429	CEP95	transcript	2.37626	2.32228	0.033152	0.033152	0.0217901	0.999722
XM_005677684.3	102190653	APH1A	transcript	19.0666	18.6349	0.0330359	0.0330359	0.00316894	0.776434
XM_018064739.1	102189519	ALDH3A2	transcript	41.8843	42.7234	-0.0286141	0.0286141	0.00888185	0.999722
XM_018064747.1	102190636	MFAP4	transcript	43.313	42.5751	0.0247902	0.0247902	0.0239898	0.999722
NM_001314352.1	102178045	CTSF	transcript	24.9735	25.3946	-0.0241241	0.0241241	0.0212431	0.999722
XM_005682572.3	102176034	EEF2	transcript	358.933	363.763	-0.0192834	0.0192834	0.0479157	0.999722
XM_018046192.1	102179824	IL6R	transcript	10.1746	10.0653	0.0155922	0.0155922	0.0347946	0.999722
XM_018058733.1	102184523	FBXL6	transcript	2.46854	2.44338	0.0147757	0.0147757	0.049651	0.999722
XM_005688157.3	102169975	PRNP	transcript	60.0125	59.4754	0.0129708	0.0129708	0.0225466	0.999722
XM_018052355.1	102183325	DPYSL2	transcript	31.6294	31.3903	0.0109502	0.0109502	0.048695	0.999722
XM_018051760.1	102191654	SIK1	transcript	13.205	13.1548	0.00550382	0.00550382	0.0135838	0.999722
XM_018046885.1	102176853	ZC3HAV1	transcript	9.25892	9.28004	-0.00328715	0.00328715	0.0238495	0.999722
XM_018056386.1	102179020	TMTC4	transcript	10.7066	10.6995	0.000963318	0.000963318	0.0322887	0.999722

## Sheet: DE up
transcript_id	gene_id	gene_name	feature_id	LT_FPKM	NC_FPKM	log2(foldchange)	pvalue	qvalue
XM_005674672.3	102172194	GART	transcript	2.86455	0.0360897	6.31058	0.00845121	0.999722
XM_005675823.3	102190997	LOC102190997	transcript	14.6649	8.20406	0.837958	0.0185083	0.999722
XM_005675838.3	102174167	POLR2D	transcript	9.93853	8.41613	0.239877	0.0123934	0.999722
XM_005675899.3	102170739	CWC22	transcript	5.40075	1.24558	2.11634	0.0021557	0.679403
XM_005675949.3	102183919	LOC102183919	transcript	3.36464	2.17738	0.627856	0.028853	0.999722
XM_005676172.3	102189526	ORC4	transcript	6.33899	3.47417	0.867582	0.00769855	0.999722
XM_005676288.3	102191745	SLC39A10	transcript	8.77151	7.07552	0.309988	0.0140703	0.999722
XM_005676702.3	102186536	BSDC1	transcript	2.3369	0.602402	1.9558	0.000377475	0.538287
XM_005677684.3	102190653	APH1A	transcript	19.0666	18.6349	0.0330359	0.00316894	0.776434
XM_005678046.3	102177115	TRMT13	transcript	10.0539	8.25164	0.284996	0.0408512	0.999722
XM_005678569.3	102169931	MED8	transcript	6.61265	4.99143	0.405775	0.0358254	0.999722
XM_005679657.3	102178794	ABCF2	transcript	2.93021	0.175673	4.06004	0.00568735	0.902417
XM_005680075.3	102175468	NUDT4	transcript	17.572	14.9851	0.229752	0.00222634	0.679403
XM_005680885.3	102175838	M6PR	transcript	20.6796	16.2805	0.345059	0.0106519	0.999722
XM_005681356.3	102173540	BDH2	transcript	6.88361	4.30244	0.67801	0.0417568	0.999722
XM_005681613.3	102170957	LNX1	transcript	3.01425	0.648511	2.2166	0.00233062	0.679403
XM_005681953.3	102186851	BMP3	transcript	3.90485	2.45681	0.668481	0.0414544	0.999722
XM_005683153.3	102181496	CSNK1A1	transcript	55.8918	34.2863	0.705006	0.00225784	0.679403
XM_005683229.3	102177794	THG1L	transcript	6.74934	4.9747	0.440138	0.00255456	0.685655
XM_005684609.3	102169010	QRSL1	transcript	5.24603	3.0672	0.774303	0.0422355	0.999722
XM_005685543.2	102168265	LRRC57	transcript	12.3175	7.54138	0.707804	0.0354102	0.999722
XM_005685918.3	102170322	DAAM1	transcript	18.202	14.9381	0.285105	0.014597	0.999722
XM_005685941.3	102178628	MNAT1	transcript	11.5089	9.59844	0.261874	0.0329251	0.999722
XM_005687824.2	102186133	NDUFAF5	transcript	4.83358	2.87949	0.747282	0.0310583	0.999722
XM_005688157.3	102169975	PRNP	transcript	60.0125	59.4754	0.0129708	0.0225466	0.999722
XM_005688203.3	102182146	ITPA	transcript	21.8803	17.0996	0.35567	0.0423287	0.999722
XM_005688465.3	102188235	CDK5RAP1	transcript	9.34148	5.54077	0.753565	0.00213089	0.679403
XM_005688476.3	102191813	ITCH	transcript	22.1235	10.6187	1.05896	0.00025352	0.538287
XM_005688852.3	102187784	ZNF572	transcript	6.02881	4.17095	0.531496	0.0396905	0.999722
XM_005689122.3	102178838	TPD52	transcript	31.1796	4.67253	2.73833	0.00148407	0.665436
XM_005690362.3	102180786	TMEM183A	transcript	3.09645	0.616356	2.32878	0.00808023	0.999722
XM_005690969.3	102173592	TSEN15	transcript	13.4916	9.45304	0.513208	0.0180635	0.999722
XM_005691429.3	102175608	ANAPC7	transcript	15.0152	12.9517	0.213285	0.0232141	0.999722
XM_005694014.3	102181429	CEP95	transcript	2.37626	2.32228	0.033152	0.0217901	0.999722
XM_005694692.3	102188086	IL6ST	transcript	50.5056	49.2818	0.0353887	0.0300994	0.999722
XM_005695748.3	102175337	FRMD4B	transcript	11.4855	4.92006	1.22307	0.00435686	0.7983
XM_005698298.3	102173994	HOGA1	transcript	5.16014	3.5232	0.550523	0.038008	0.999722
XM_005698466.3	102174087	SHOC2	transcript	4.55793	1.5708	1.53688	0.0091864	0.999722
XM_005700334.2	102188752	ZBTB33	transcript	14.9792	0	Inf	4.96724e-08	0.000622644
XM_005700347.2	102191681	C1GALT1C1	transcript	2.42144	1.94352	0.317193	0.0141729	0.999722
XM_005700578.2	102178055	ZNF711	transcript	3.85855	1.06505	1.85713	0.0277336	0.999722
XM_013962711.2	102176843	FUBP1	transcript	7.72816	3.52049	1.13435	0.0106652	0.999722
XM_013964552.2	102177422	DCAF16	transcript	4.841	2.61409	0.889	0.0365836	0.999722
XM_013965389.2	102179661	SEMA6A	transcript	1.72632	0.930947	0.890929	0.0285693	0.999722
XM_013965939.2	102174843	TMEM261	transcript	2.77868	0.601191	2.20851	0.0109001	0.999722
XM_013965975.2	102181681	KLF9	transcript	18.5094	17.5224	0.0790577	0.00623201	0.941822
XM_013966470.2	102185921	CCNC	transcript	4.23011	2.66167	0.668362	0.020182	0.999722
XM_013967227.2	102174214	PRKCH	transcript	18.8077	15.9993	0.233315	0.042708	0.999722
XM_013967463.2	102188053	IL1RL2	transcript	5.10709	3.11577	0.712914	0.047152	0.999722
XM_013972299.2	102181429	CEP95	transcript	3.86748	3.18203	0.281446	0.0212419	0.999722
XM_013973678.2	102170745	ZCCHC17	transcript	9.90958	7.6418	0.374912	0.0444253	0.999722
XM_013974287.2	102173798	LPIN2	transcript	1.98031	0.835771	1.24455	0.0198536	0.999722
XM_013974751.2	102170106	CD2BP2	transcript	8.65143	1.41321	2.61396	0.00589877	0.912852
XM_013974944.2	102168964	LAT2	transcript	2.07021	0.061437	5.07453	0.000863856	0.60158
XM_018038241.1	102173050	ACAD9	transcript	35.0766	30.869	0.184352	0.0350181	0.999722
XM_018038605.1	102172581	RRP36	transcript	10.7954	8.46456	0.350908	0.0267671	0.999722
XM_018039497.1	102175529	APCDD1	transcript	82.1117	78.8945	0.057663	0.0392424	0.999722
XM_018039765.1	102188275	IMPACT	transcript	6.75595	4.72535	0.515736	0.0292669	0.999722
XM_018040319.1	102184684	AMDHD2	transcript	2.00679	0	Inf	0.000361315	0.538287
XM_018041011.1	102184687	CHP2	transcript	23.2391	18.4908	0.329747	0.0277469	0.999722
XM_018041452.1	102182942	AFAP1L2	transcript	14.7841	14.3636	0.0416227	0.0427428	0.999722
XM_018041518.1	102172408	XPNPEP1	transcript	10.0446	8.13391	0.304402	0.0365412	0.999722
XM_018041957.1	102175827	STOX2	transcript	2.83352	2.53905	0.158307	0.0051891	0.855861
XM_018042108.1	102187739	RWDD4	transcript	3.0693	2.74101	0.163206	0.00219963	0.679403
XM_018042171.1	102183571	ANXA7	transcript	23.3872	5.3163	2.13722	0.0196627	0.999722
XM_018042928.1	102173920	SF3B2	transcript	12.8067	6.35337	1.01131	0.00862618	0.999722
XM_018042931.1	102173920	SF3B2	transcript	11.5837	6.06003	0.934699	0.00123618	0.665436
XM_018043067.1	102187199	RNH1	transcript	4.24326	0.949835	2.15942	0.0071348	0.973235
XM_018043517.1	100861128	TMEM134	transcript	12.5114	8.68321	0.526949	0.0329164	0.999722
XM_018044280.1	102181555	PODN	transcript	12.7138	11.9871	0.084912	0.0397672	0.999722
XM_018044579.1	102171047	CASK	transcript	5.78041	0.734684	2.97598	0.00576738	0.903676
XM_018044634.1	102174651	LZTR1	transcript	7.01858	5.86364	0.259383	0.0263436	0.999722
XM_018045702.1	102183285	PKN2	transcript	2.43869	0.617445	1.98173	0.0431481	0.999722
XM_018045876.1	102185621	LOC102185621	transcript	8.81298	6.63917	0.408628	0.00192228	0.679403
XM_018046020.1	106501929	LOC106501929	transcript	167.756	93.6082	0.841658	0.0192131	0.999722
XM_018046192.1	102179824	IL6R	transcript	10.1746	10.0653	0.0155922	0.0347946	0.999722
XM_018046280.1	102175347	LMNA	transcript	56.4769	14.8725	1.92501	0.00354313	0.7983
XM_018046406.1	102170568	DEDD	transcript	3.14434	1.00758	1.64186	0.0157705	0.999722
XM_018046825.1	102189276	CUL1	transcript	4.72247	1.95227	1.27439	0.00623624	0.941822
XM_018047153.1	102183267	EIF4G1	transcript	4.24901	1.99638	1.08974	0.0235481	0.999722
XM_018048429.1	108636036	DERA	transcript	8.53598	5.2227	0.708759	0.0402825	0.999722
XM_018048634.1	102182575	RHNO1	transcript	3.4959	1.07212	1.70519	0.00658018	0.942956
XM_018049621.1	102191026	CCNG2	transcript	3.50273	0.813751	2.10582	0.0093829	0.999722
XM_018049791.1	102178525	SH3TC1	transcript	4.4436	2.80061	0.665988	0.0280165	0.999722
XM_018049995.1	102190688	PPIP5K2	transcript	2.36267	2.04022	0.211696	0.0129401	0.999722
XM_018050163.1	102184426	PDGFRB	transcript	14.9682	14.6068	0.0352573	0.035418	0.999722
XM_018050281.1	102175395	APBB3	transcript	5.02578	1.01286	2.31092	0.000832943	0.60158
XM_018050451.1	102189303	CIRBP	transcript	4.19615	2.71385	0.628724	0.0311687	0.999722
XM_018050714.1	102168818	CDC42SE2	transcript	1.73213	0.698421	1.31038	0.00371817	0.7983
XM_018050752.1	102186997	APP	transcript	12.9564	9.80034	0.402759	0.0131162	0.999722
XM_018051058.1	102182964	ATG4D	transcript	2.34194	0.688775	1.7656	0.0100454	0.999722
XM_018051130.1	102190871	ELOF1	transcript	3.97725	1.73103	1.20014	0.00398521	0.7983
XM_018051375.1	102175110	ANO8	transcript	4.06804	1.40031	1.53859	0.0177456	0.999722
XM_018051727.1	102191380	WDR4	transcript	2.73428	1.12247	1.28449	0.00445237	0.7983
XM_018051760.1	102191654	SIK1	transcript	13.205	13.1548	0.00550382	0.0135838	0.999722
XM_018051892.1	102170514	PLAA	transcript	5.36977	2.17772	1.30204	0.00468478	0.827095
XM_018051947.1	102189949	ZDHHC21	transcript	5.31564	3.1486	0.755531	0.0180369	0.999722
XM_018052019.1	102179764	PLGRKT	transcript	2.4259	0.921146	1.39702	0.0474793	0.999722
XM_018052280.1	102171976	REEP4	transcript	2.60317	0.529773	2.29682	0.00499124	0.845476
XM_018052355.1	102183325	DPYSL2	transcript	31.6294	31.3903	0.0109502	0.048695	0.999722
XM_018053267.1	102184150	REPS1	transcript	10.3477	7.22405	0.518427	0.00797193	0.999722
XM_018053273.1	102175212	HECA	transcript	17.4993	16.9971	0.0420025	0.0326793	0.999722
XM_018054210.1	102174306	MYO5A	transcript	3.54288	1.60488	1.14245	0.00716822	0.973235
XM_018054214.1	102174306	MYO5A	transcript	3.60973	1.19198	1.59853	0.00242224	0.685655
XM_018054217.1	102174306	MYO5A	transcript	2.84984	1.00559	1.50284	0.00408046	0.7983
XM_018054258.1	102182876	TCF12	transcript	3.66083	2.24414	0.706008	0.0371026	0.999722
XM_018054579.1	102175581	HAUS4	transcript	4.06139	2.53602	0.679408	0.0236875	0.999722
XM_018054580.1	102183518	AJUBA	transcript	51.1468	44.6303	0.19662	0.0302087	0.999722
XM_018054680.1	102174939	ARIH1	transcript	20.2801	17.0083	0.253827	0.0205201	0.999722
XM_018056386.1	102179020	TMTC4	transcript	10.7066	10.6995	0.000963318	0.0322887	0.999722
XM_018056438.1	102188058	DZIP1	transcript	7.65513	5.55619	0.462332	0.0222738	0.999722
XM_018056501.1	102182142	UCHL3	transcript	8.32336	2.67783	1.6361	0.00539515	0.878288
XM_018057058.1	102171372	MINA	transcript	9.92641	7.8506	0.33847	0.0363675	0.999722
XM_018057255.1	102170158	CRNKL1	transcript	18.7258	16.2055	0.208546	0.00134487	0.665436
XM_018057382.1	102176898	SMOX	transcript	5.28449	2.78609	0.923521	0.0136236	0.999722
XM_018057406.1	102170333	ADAM33	transcript	3.02042	1.99273	0.600003	0.0404213	0.999722
XM_018057471.1	102177451	RGS19	transcript	2.3507	0.261125	3.17028	0.0383545	0.999722
XM_018057588.1	102172078	OSBPL2	transcript	19.7941	18.3653	0.108087	0.0322143	0.999722
XM_018057809.1	102186536	BSDC1	transcript	3.77856	1.37717	1.45613	0.0208921	0.999722
XM_018058266.1	102180513	MATN2	transcript	12.9044	10.8199	0.254174	0.0423664	0.999722
XM_018058398.1	102170889	TMEM70	transcript	6.13406	3.88202	0.660033	0.0448425	0.999722
XM_018058589.1	102168471	NDRG1	transcript	63.2952	54.3762	0.219119	0.0127092	0.999722
XM_018058733.1	102184523	FBXL6	transcript	2.46854	2.44338	0.0147757	0.049651	0.999722
XM_018058741.1	102177453	ADCK5	transcript	4.26364	1.93922	1.13661	0.0124668	0.999722
XM_018059362.1	102168751	PAAF1	transcript	3.58416	0.065031	5.78437	0.00793334	0.999722
XM_018059736.1	102186415	RNF214	transcript	4.22855	0.970607	2.1232	0.0280525	0.999722
XM_018060734.1	102189507	PTPN14	transcript	4.18151	1.47606	1.50227	0.0192477	0.999722
XM_018060908.1	102177649	SMARCB1	transcript	8.5991	6.80408	0.337785	0.0412454	0.999722
XM_018061484.1	102188522	ETFDH	transcript	11.7633	9.87587	0.252317	0.00223929	0.679403
XM_018061964.1	102175790	LONP2	transcript	20.3083	16.4925	0.300258	0.0169973	0.999722
XM_018062081.1	102173493	CDH11	transcript	1.74815	0.782695	1.15931	0.0283526	0.999722
XM_018062140.1	102181709	TMEM208	transcript	6.14276	2.71244	1.1793	0.004458	0.7983
XM_018062906.1	102183591	VSIG10L	transcript	4.49141	2.9202	0.621099	0.0233392	0.999722
XM_018063679.1	102178660	CYTH1	transcript	4.46434	1.42145	1.65108	0.0422794	0.999722
XM_018063931.1	102178109	LOC102178109	transcript	4.23684	1.96669	1.10722	0.0164085	0.999722
XM_018064191.1	102169128	SYNRG	transcript	2.98079	0.921619	1.69345	0.000366279	0.538287
XM_018064226.1	102185773	RAD51D	transcript	4.77758	1.98216	1.2692	0.0388868	0.999722
XM_018064415.1	102177922	CLUH	transcript	6.7743	2.58943	1.38744	0.00793528	0.999722
XM_018064481.1	102185604	MINK1	transcript	8.31755	5.95678	0.481627	0.0498018	0.999722
XM_018064747.1	102190636	MFAP4	transcript	43.313	42.5751	0.0247902	0.0239898	0.999722
XM_018065300.1	102168482	KANSL1	transcript	6.93771	2.90661	1.25513	0.0184236	0.999722
XM_018065321.1	102180257	C1H3orf52	transcript	11.2489	7.22747	0.638221	0.0490421	0.999722
XM_018065515.1	102175523	C20H5orf34	transcript	1.99792	0.37528	2.41246	0.0225735	0.999722
XM_018065661.1	102180629	BOD1	transcript	17.5082	14.4355	0.278413	0.0309367	0.999722
XM_018065960.1	102181439	ADAL	transcript	6.44414	6.10365	0.0783157	0.0265208	0.999722
XM_018066371.1	102187535	RCN2	transcript	6.41336	3.99417	0.683183	0.0319474	0.999722
XM_018066388.1	102170272	MBIP	transcript	10.5703	3.46669	1.60839	0.00108187	0.645774
XM_018066743.1	106503440	NISCH	transcript	10.5363	7.62173	0.467179	0.0295244	0.999722
XM_018066993.1	106503407	TRAK1	transcript	11.3964	9.1033	0.32412	0.00230472	0.679403
XM_018066998.1	102191189	LRIG1	transcript	5.44738	4.215	0.370028	0.0235704	0.999722
XR_001917252.1	106503582	ZNF12	transcript	2.28098	2.01986	0.175393	0.0437008	0.999722
XR_001918314.1	102188214	STK11	transcript	3.5771	3.0817	0.215065	0.04663	0.999722

## Sheet: DE down
transcript_id	gene_id	gene_name	feature_id	LT_FPKM	NC_FPKM	log2(foldchange)	pvalue	qvalue
NM_001314352.1	102178045	CTSF	transcript	24.9735	25.3946	-0.0241241	0.0212431	0.999722
XM_005675436.3	102189994	IGSF10	transcript	7.2504	8.45008	-0.220904	0.0216323	0.999722
XM_005675898.2	102170739	CWC22	transcript	5.71639	7.51546	-0.394758	0.0323818	0.999722
XM_005676274.3	102187901	GYPC	transcript	2.75457	3.6994	-0.425462	0.0287642	0.999722
XM_005676701.3	102186536	BSDC1	transcript	3.30476	7.32701	-1.14868	0.047769	0.999722
XM_005678152.3	102186735	CLCA2	transcript	27.7252	30.6921	-0.146672	0.0416719	0.999722
XM_005678222.2	102176843	FUBP1	transcript	1.89211	13.4878	-2.83358	0.0218426	0.999722
XM_005678959.3	102168601	ASNS	transcript	0.31697	1.82899	-2.52863	0.00411924	0.7983
XM_005679299.3	102176935	STEAP4	transcript	5.49625	7.43382	-0.435656	0.0376068	0.999722
XM_005680051.3	102191403	SLC38A1	transcript	6.68177	8.10146	-0.277951	0.0215857	0.999722
XM_005680216.3	102179636	MSRB3	transcript	3.97753	4.64747	-0.22457	0.00555967	0.893467
XM_005680573.3	102185987	TCP11L2	transcript	6.22674	7.35535	-0.240317	0.00419844	0.7983
XM_005681260.3	102189657	NDNF	transcript	4.27564	4.92249	-0.203249	0.0111148	0.999722
XM_005681435.3	102170956	FAM13A	transcript	0.862492	2.24577	-1.38063	0.0237918	0.999722
XM_005681802.3	102191026	CCNG2	transcript	12.6139	13.9944	-0.149841	0.00436918	0.7983
XM_005682408.3	102171507	FCER2	transcript	1.08078	1.76275	-0.705753	0.0296052	0.999722
XM_005682572.3	102176034	EEF2	transcript	358.933	363.763	-0.0192834	0.0479157	0.999722
XM_005683152.3	102181496	CSNK1A1	transcript	14.1067	17.0362	-0.272216	0.0464186	0.999722
XM_005683154.3	102181496	CSNK1A1	transcript	14.1889	20.8445	-0.554902	0.0470412	0.999722
XM_005683156.3	102181496	CSNK1A1	transcript	1.05808	23.4126	-4.46776	0.00354595	0.7983
XM_005684130.3	102183514	ZCCHC6	transcript	8.71374	12.0054	-0.462324	0.0349453	0.999722
XM_005686294.3	102187231	IL1R1	transcript	1.66848	3.40386	-1.02864	0.0185378	0.999722
XM_005687495.3	102172638	POSTN	transcript	46.8446	74.4348	-0.668094	0.0112846	0.999722
XM_005687497.3	102172638	POSTN	transcript	51.9446	76.9955	-0.567799	0.0373439	0.999722
XM_005688466.3	102188235	CDK5RAP1	transcript	0	2.56128	#NAME?	0.00409924	0.7983
XM_005689503.3	102189500	JAML	transcript	4.03749	4.30336	-0.0920048	0.0315538	0.999722
XM_005690528.3	102188963	TMEM63A	transcript	8.64112	11.42	-0.402267	0.0356305	0.999722
XM_005690821.3	102176715	PDPN	transcript	8.87953	11.029	-0.312744	0.0066951	0.942956
XM_005690927.3	102186791	SOAT1	transcript	21.605	29.7453	-0.461291	0.0340189	0.999722
XM_005692264.3	102169990	ZNF181	transcript	0.358845	1.32782	-1.88763	0.0420067	0.999722
XM_005692471.3	102182339	SNTB2	transcript	17.0923	17.8594	-0.0633391	0.0198811	0.999722
XM_005692758.3	102180530	KLK13	transcript	3.83198	4.87514	-0.347354	0.0489525	0.999722
XM_005693084.3	102177089	TMEM100	transcript	1.06881	2.18963	-1.03468	0.0193168	0.999722
XM_005693278.3	102170084	NUFIP2	transcript	20.6282	21.4203	-0.0543577	0.0102815	0.999722
XM_005693473.3	102179592	RNASEK	transcript	14.5281	17.6	-0.276728	0.0105285	0.999722
XM_005693850.2	102186154	STAT3	transcript	7.22113	9.33384	-0.370246	0.0323091	0.999722
XM_005695031.3	102185784	ANPEP	transcript	11.592	13.8143	-0.25303	0.000672323	0.60158
XM_005696938.3	102183557	RBFA	transcript	4.3765	4.52935	-0.0495277	0.000352083	0.538287
XM_005697780.2	102168964	LAT2	transcript	0	1.69958	#NAME?	0.0117219	0.999722
XM_005698201.3	102170661	PANK1	transcript	1.69602	4.68418	-1.46564	0.00152588	0.665436
XM_005698368.3	102168413	CUEDC2	transcript	1.98183	7.49	-1.91813	0.0411407	0.999722
XM_005698890.3	102187371	PLAT	transcript	3.69994	3.9639	-0.0994163	0.0484151	0.999722
XM_005699655.3	102176943	TMEM109	transcript	10.2118	10.5706	-0.04982	0.0398894	0.999722
XM_005699890.3	100860754	DPF2	transcript	4.59261	6.80573	-0.567435	0.0109678	0.999722
XM_005701098.3	102191509	GPM6B	transcript	0.382645	2.29425	-2.58394	0.0331721	0.999722
XM_005701596.3	102188131	ARSA	transcript	5.03601	5.17836	-0.0402131	0.0263028	0.999722
XM_005701848.3	102176227	KRT2	transcript	4.82634	5.81515	-0.268886	0.00873167	0.999722
XM_013962626.2	102191097	EVI5	transcript	1.45573	2.00827	-0.464213	0.0014803	0.665436
XM_013964230.2	102183943	LOC102183943	transcript	0.912094	1.84736	-1.01821	0.0272656	0.999722
XM_013964628.2	102191686	OCIAD2	transcript	2.56021	8.09554	-1.66087	0.0316373	0.999722
XM_013966237.2	102173299	FBXW12	transcript	2.17238	4.325	-0.993421	0.0394915	0.999722
XM_013968199.2	102172638	POSTN	transcript	3.42486	5.80907	-0.762263	0.0466911	0.999722
XM_013971575.2	102171540	PRRG2	transcript	3.58179	4.15262	-0.213342	0.000386485	0.538287
XM_013972213.2	102168482	KANSL1	transcript	4.85611	7.95332	-0.711758	0.013003	0.999722
XM_013972474.2	102178660	CYTH1	transcript	3.55955	7.41864	-1.05946	0.0042091	0.7983
XM_013973513.2	102180355	PRKAR2A	transcript	23.8161	25.1984	-0.0813976	0.0257852	0.999722
XM_013974866.2	102182911	ABI3BP	transcript	0	3.2174	#NAME?	0.00347647	0.7983
XM_013975423.2	100861358	GTF2E2	transcript	1.75944	3.33882	-0.924219	0.000915799	0.604187
XM_018038306.1	102175337	FRMD4B	transcript	0.005845	5.01096	-9.74367	0.000783285	0.60158
XM_018038906.1	102188097	TEAD3	transcript	0.570904	4.60546	-3.01202	0.0207452	0.999722
XM_018039537.1	102171564	MBD2	transcript	32.4802	37.3359	-0.201002	0.0202158	0.999722
XM_018040284.1	102170017	SNX8	transcript	2.95754	4.80145	-0.699073	0.0495056	0.999722
XM_018040547.1	102173060	HIP1	transcript	4.14543	6.5334	-0.656312	0.0120067	0.999722
XM_018041094.1	102184027	RBP4	transcript	9.99582	11.485	-0.200359	0.0236525	0.999722
XM_018041962.1	102175827	STOX2	transcript	0.620043	1.8799	-1.60022	0.0440913	0.999722
XM_018041970.1	102177406	IKBKB	transcript	1.95288	4.51783	-1.21003	0.037436	0.999722
XM_018042172.1	102183571	ANXA7	transcript	0	3.12054	#NAME?	0.0253609	0.999722
XM_018042569.1	102176940	KCNK1	transcript	6.39708	6.64282	-0.0543812	0.041416	0.999722
XM_018042659.1	100860919	ETS1	transcript	1.43741	2.28519	-0.668847	0.0376926	0.999722
XM_018042930.1	102173920	SF3B2	transcript	2.91954	15.991	-2.45344	0.000375443	0.538287
XM_018042980.1	102171307	SYVN1	transcript	0	1.65549	#NAME?	0.00322095	0.776434
XM_018043842.1	102176221	LOC102176221	transcript	0.42552	1.13372	-1.41376	0.0154493	0.999722
XM_018044171.1	102188752	ZBTB33	transcript	1.73133	12.5763	-2.86075	0.0167799	0.999722
XM_018044393.1	102186895	SDF2L1	transcript	5.45982	5.76109	-0.0774891	0.0449573	0.999722
XM_018044576.1	102171047	CASK	transcript	1.04807	5.57281	-2.41067	0.0181692	0.999722
XM_018044902.1	106503616	MFAP2	transcript	4.3184	4.76232	-0.141167	0.0233805	0.999722
XM_018044942.1	102177700	LONRF3	transcript	5.47568	7.77417	-0.505652	0.0365603	0.999722
XM_018045122.1	102174369	TSC22D3	transcript	11.5784	12.1494	-0.0694525	0.0492662	0.999722
XM_018045937.1	102191388	HIPK1	transcript	0.0100253	1.95457	-7.60706	0.0416804	0.999722
XM_018046158.1	102179435	TPM3	transcript	1.4647	14.3461	-3.29198	0.00437841	0.7983
XM_018046216.1	102178680	ZBTB7B	transcript	0	1.159	#NAME?	0.0366709	0.999722
XM_018046679.1	102181925	KMT2C	transcript	0.308394	2.02209	-2.713	0.0115412	0.999722
XM_018046833.1	102184403	LOC102184403	transcript	4.3386	5.23555	-0.271111	0.0217683	0.999722
XM_018046885.1	102176853	ZC3HAV1	transcript	9.25892	9.28004	-0.00328715	0.0238495	0.999722
XM_018047232.1	102173810	NAMPT	transcript	7.56768	8.00099	-0.0803271	0.0235047	0.999722
XM_018048430.1	108636036	DERA	transcript	0.0903073	2.42045	-4.74429	0.00925668	0.999722
XM_018048731.1	102179081	CDC42EP1	transcript	1.03849	2.18291	-1.07177	0.0208314	0.999722
XM_018049264.1	102175660	NFKB1	transcript	9.46969	10.1803	-0.104387	0.0206562	0.999722
XM_018049337.1	102180203	ADGRA3	transcript	0	4.43762	#NAME?	0.00268026	0.685655
XM_018049622.1	102191783	CNOT6L	transcript	11.4805	13.5739	-0.241654	0.0259752	0.999722
XM_018049831.1	102185165	RNF4	transcript	7.74501	8.49579	-0.133481	0.0405138	0.999722
XM_018049836.1	102184894	FAM193A	transcript	0.130352	1.79933	-3.78698	0.0352824	0.999722
XM_018049955.1	102186526	ARMC8	transcript	1.85561	3.85736	-1.05572	0.0323068	0.999722
XM_018050006.1	102190130	PAM	transcript	6.70715	7.60422	-0.1811	0.0472852	0.999722
XM_018050131.1	102191697	FAT2	transcript	0.19204	2.52215	-3.71517	0.0131066	0.999722
XM_018050332.1	102180430	LOC102180430	transcript	8.39736	8.89315	-0.0827579	0.0430973	0.999722
XM_018050663.1	102179661	SEMA6A	transcript	0	3.704	#NAME?	0.000580751	0.60158
XM_018050967.1	102177229	HNRNPM	transcript	1.84751	2.68474	-0.539199	0.0334483	0.999722
XM_018051273.1	102182024	TNPO2	transcript	0.308238	1.95192	-2.66278	0.00728837	0.973235
XM_018052331.1	102191378	COL6A2	transcript	145.312	181.351	-0.319632	0.0244067	0.999722
XM_018052367.1	102191136	AQP3	transcript	53.9894	78.9768	-0.548752	0.000487207	0.555195
XM_018052547.1	102180315	SLC44A1	transcript	3.72859	3.86602	-0.0522191	0.0373461	0.999722
XM_018052702.1	102179948	PHF19	transcript	1.95473	5.05144	-1.36972	0.0102839	0.999722
XM_018052932.1	102178669	COL6A5	transcript	2.25889	4.57263	-1.01741	0.0269044	0.999722
XM_018052941.1	102178669	COL6A5	transcript	2.40223	4.74529	-0.982119	0.0102804	0.999722
XM_018053049.1	102177440	LAMA4	transcript	3.74741	6.81565	-0.862957	0.0216289	0.999722
XM_018053374.1	102189759	SYNE1	transcript	5.28024	7.60243	-0.525858	0.00813524	0.999722
XM_018053958.1	102172069	JDP2	transcript	4.38871	6.01196	-0.45404	0.0048723	0.836634
XM_018054121.1	102184441	SAMD4A	transcript	0.561039	3.50657	-2.64389	0.000805463	0.60158
XM_018054130.1	102187228	DDHD1	transcript	7.31436	9.06387	-0.309395	0.0375254	0.999722
XM_018054215.1	102174306	MYO5A	transcript	0.215079	4.18603	-4.28265	0.00665739	0.942956
XM_018054283.1	102180128	RNF111	transcript	0	1.68916	#NAME?	0.0379299	0.999722
XM_018054591.1	102182699	ACIN1	transcript	3.71315	6.8087	-0.874738	0.0414458	0.999722
XM_018054763.1	102171391	IFFO2	transcript	0.97847	4.83471	-2.30483	0.00266284	0.685655
XM_018055698.1	102190329	RNF144A	transcript	2.39839	2.75724	-0.201157	0.0470876	0.999722
XM_018055892.1	102176892	SPTAN1	transcript	0	3.53193	#NAME?	0.00882859	0.999722
XM_018056074.1	106502666	CAMSAP1	transcript	0.419146	2.25096	-2.42502	0.000346763	0.538287
XM_018056518.1	102172639	ATP12A	transcript	1.15039	2.20437	-0.938248	0.0413842	0.999722
XM_018057180.1	106502734	ZEB1	transcript	1.45525	2.73562	-0.910606	0.00486182	0.836634
XM_018057458.1	102174490	SIRPA	transcript	6.04432	7.60916	-0.332158	0.0491407	0.999722
XM_018057534.1	102182516	PPDPF	transcript	50.3391	52.8892	-0.0712937	0.0118896	0.999722
XM_018057738.1	102191813	ITCH	transcript	2.77021	10.5662	-1.93139	0.0137474	0.999722
XM_018058381.1	102178838	TPD52	transcript	1.05573	24.6353	-4.54442	0.00043747	0.548368
XM_018058828.1	102184825	OGFRL1	transcript	10.5322	11.2831	-0.0993584	0.049206	0.999722
XM_018058847.1	102190649	MFF	transcript	7.4011	8.69769	-0.232893	0.0418452	0.999722
XM_018058851.1	100860881	SDHD	transcript	3.38856	4.18083	-0.303116	0.0398926	0.999722
XM_018058900.1	100861161	SERPINE2	transcript	4.24575	4.53437	-0.0948813	0.0214155	0.999722
XM_018059340.1	102189417	ARRB1	transcript	2.40164	3.42039	-0.510141	0.0292759	0.999722
XM_018059490.1	102184921	EIF3F	transcript	31.5355	34.1339	-0.114226	0.0350055	0.999722
XM_018059520.1	102169398	DENND5A	transcript	17.0642	18.1645	-0.0901516	0.0182763	0.999722
XM_018059557.1	102172084	LOC102172084	transcript	0	2.5745	#NAME?	0.00142707	0.665436
XM_018059722.1	102169033	KMT2A	transcript	0	2.2081	#NAME?	0.0025532	0.685655
XM_018059737.1	102186415	RNF214	transcript	0	2.09822	#NAME?	0.00404756	0.7983
XM_018060062.1	102183256	NUCKS1	transcript	33.7068	37.9915	-0.172639	0.0256602	0.999722
XM_018060341.1	102183714	LOC102183714	transcript	1.2649	2.78637	-1.13937	0.00678714	0.945298
XM_018060531.1	102191356	MXRA8	transcript	15.8543	16.2659	-0.0369766	0.0182765	0.999722
XM_018061333.1	102178295	HIP1R	transcript	0.377719	2.22385	-2.55768	0.00650207	0.942956
XM_018061683.1	102174236	ST3GAL2	transcript	6.91213	8.5802	-0.311882	0.00511202	0.854389
XM_018062080.1	102174983	MGAT5	transcript	0.019346	2.48084	-7.00265	0.00669204	0.942956
XM_018062278.1	102177713	CEBPA	transcript	36.4923	38.4672	-0.0760376	0.0254069	0.999722
XM_018062578.1	102189526	ORC4	transcript	2.67323	4.39176	-0.716215	0.00193009	0.679403
XM_018062629.1	102173496	DMPK	transcript	1.77	1.98301	-0.163942	0.016613	0.999722
XM_018062758.1	102181624	SNRNP70	transcript	5.27557	6.91334	-0.390055	0.0345398	0.999722
XM_018062790.1	102170724	FCGRT	transcript	11.7724	16.1657	-0.457529	0.0350083	0.999722
XM_018062907.1	102183591	VSIG10L	transcript	0.294528	1.6878	-2.51867	0.00223263	0.679403
XM_018063450.1	102173179	PRPF31	transcript	0.00702	2.40893	-8.42271	0.00159259	0.665436
XM_018063641.1	102175798	GAA	transcript	0.620844	2.37666	-1.93663	0.0274951	0.999722
XM_018063741.1	102185218	RHBDF2	transcript	0.242716	2.73976	-3.49671	0.0267662	0.999722
XM_018063925.1	102177837	ABCA6	transcript	0.0946997	3.16932	-5.06467	0.0446376	0.999722
XM_018064154.1	102168292	MYO19	transcript	0.010243	2.03139	-7.63168	0.000822119	0.60158
XM_018064392.1	102175438	SLC43A2	transcript	8.75268	9.43427	-0.108187	0.0161175	0.999722
XM_018064416.1	102177922	CLUH	transcript	0.829804	5.50698	-2.73042	0.00144927	0.665436
XM_018064417.1	102177922	CLUH	transcript	0	2.70337	#NAME?	0.00157177	0.665436
XM_018064635.1	102177371	MYH10	transcript	0.752223	1.86212	-1.30771	0.0408649	0.999722
XM_018064739.1	102189519	ALDH3A2	transcript	41.8843	42.7234	-0.0286141	0.00888185	0.999722
XM_018064898.1	102188798	PPP1R9B	transcript	15.6285	16.65	-0.0913442	0.0348801	0.999722
XM_018065101.1	102182826	CNP	transcript	8.04031	8.39105	-0.0615999	0.00729829	0.973235
XM_018065128.1	100861042	MLX	transcript	6.47739	11.8589	-0.872486	0.0343392	0.999722
XM_018065147.1	102182869	LOC102182869	transcript	0.254399	5.77338	-4.50425	0.00216299	0.679403
XM_018065332.1	102173036	MAP3K3	transcript	4.00296	9.26216	-1.21028	0.00261549	0.685655
XM_018065338.1	102173968	STRADA	transcript	1.01833	2.72188	-1.4184	0.0405702	0.999722
XM_018065378.1	102168493	SSFA2	transcript	18.0701	25.4028	-0.491382	0.0293118	0.999722
XM_018065650.1	102184198	EXOC3	transcript	11.8422	15.8803	-0.4233	0.0350591	0.999722
XM_018065861.1	102185402	LOC102185402	transcript	3.66246	6.31948	-0.786995	0.0281244	0.999722
XM_018066069.1	102169526	PPP2R5C	transcript	5.78071	6.97321	-0.270577	0.0163292	0.999722
XM_018066269.1	102187001	SCAPER	transcript	3.75394	6.97063	-0.892885	0.014784	0.999722
XM_018066349.1	102170365	BTBD1	transcript	0.72991	5.84136	-3.00051	0.0263685	0.999722
XM_018066389.1	102170272	MBIP	transcript	2.25177	3.17504	-0.495715	0.0485662	0.999722
XM_018066390.1	102170272	MBIP	transcript	0	3.69574	#NAME?	0.0029661	0.743601
XM_018066509.1	102169137	NFKBIA	transcript	25.9346	28.2761	-0.124705	0.0235239	0.999722
XM_018066987.1	106503407	TRAK1	transcript	0	3.49008	#NAME?	0.0113238	0.999722
XR_001918600.1	102184527	DPP8	transcript	3.5018	6.69698	-0.935415	0.0444047	0.999722
