# Supplementary material for: Transcriptomes reveal microRNAs and mRNAs in different photoperiods influencing cashmere growth in goat
Source: PLoS One. 2023 Mar 17;18(3):e0282772. doi: 10.1371/journal.pone.0282772 (PMC10022811; doi:10.1371/journal.pone.0282772)
Supplement: S3 File — (XLSX) [file pone.0282772.s003.xlsx]

## Sheet: Sheet1
sRNA	LT_readcount	NC_readcount	log2FoldChange	pval	padj	significant
chi-miR-1	5947.49	21195.7	-1.0493	0.017294	0.98694	TRUE
chi-miR-107-3p	507.287	221.813	0.87299	0.027396	0.98694	TRUE
chi-miR-10a-3p	79.7926	39.4157	0.80401	0.025881	0.98694	TRUE
chi-miR-133a-5p	5.70471	0	0.8129	0.032034	0.98694	TRUE
chi-miR-140-3p	5854.05	14797.7	-0.96329	0.016103	0.98694	TRUE
chi-miR-143-3p	226103	468736	-0.82319	0.025265	0.98694	TRUE
chi-miR-199a-3p	50795.9	29057.8	0.66604	0.048703	0.98694	TRUE
chi-miR-215-5p	14.8604	75.936	-1.2641	0.0043802	0.98694	TRUE
chi-miR-216b	21.8925	64.8017	-1.1847	0.0022749	0.98694	TRUE
chi-miR-218	6399.24	13556.1	-0.83196	0.027091	0.98694	TRUE
chi-miR-30b-3p	19.4569	5.82959	0.88652	0.046721	0.98694	TRUE
chi-miR-3958-3p	453.443	250.462	0.70259	0.040283	0.98694	TRUE
chi-miR-3959-5p	751.763	304.704	0.99671	0.0084123	0.98694	TRUE
chi-miR-410-3p	15.3749	4.16947	0.94822	0.033495	0.98694	TRUE
chi-let-7a-3p	134.166	111.132	0.2166	0.55644	0.98694	FALSE
chi-let-7a-5p	151905	185263	-0.22496	0.53927	0.98694	FALSE
chi-let-7b-3p	336.745	370.846	-0.10039	0.80545	0.98694	FALSE
chi-let-7b-5p	92496.3	109596	-0.19482	0.58807	0.98694	FALSE
chi-let-7c-3p	21.1826	13.1496	0.43503	0.31434	0.98694	FALSE
chi-let-7c-5p	36234.2	47948.7	-0.32021	0.37654	0.98694	FALSE
chi-let-7d-3p	515.723	828.667	-0.43905	0.30546	0.98694	FALSE
chi-let-7d-5p	2068.55	2183.09	-0.067063	0.83042	0.98694	FALSE
chi-let-7e-3p	17.803	18.0989	0.0096084	0.98248	0.9952	FALSE
chi-let-7e-5p	5772.08	6409.49	-0.12911	0.68275	0.98694	FALSE
chi-let-7f-3p	12.6169	16.2568	-0.2043	0.64696	0.98694	FALSE
chi-let-7f-5p	253190	321558	-0.29597	0.34179	0.98694	FALSE
chi-let-7g-3p	3.64193	4.25091	-0.04786	0.90819	0.98694	FALSE
chi-let-7g-5p	109900	110131	-0.002687	0.99239	0.99776	FALSE
chi-let-7i-3p	6.64951	4.76905	0.19729	0.6506	0.98694	FALSE
chi-let-7i-5p	204256	254494	-0.2657	0.41972	0.98694	FALSE
chi-miR-100-3p	1.67208	3.05344	-0.24251	0.54503	0.98694	FALSE
chi-miR-100-5p	31844.6	33564.1	-0.065964	0.82661	0.98694	FALSE
chi-miR-101-5p	0.177389	0	0.02855	0.74872	0.98694	FALSE
chi-miR-103-5p	0.427842	1.59604	-0.23556	0.44146	0.98694	FALSE
chi-miR-105a	7.64834	8.16043	-0.053341	0.90486	0.98694	FALSE
chi-miR-105b-3p	0.751361	0	0.10156	0.53571	0.98694	FALSE
chi-miR-105b-5p	0.354777	0	0.053892	0.65706	0.98694	FALSE
chi-miR-106a-3p	0	0.279006	-0.045746	0.67566	0.98694	FALSE
chi-miR-106a-5p	11.5365	10.6351	0.062601	0.88829	0.98694	FALSE
chi-miR-106b-3p	2365.88	3425.57	-0.41731	0.25836	0.98694	FALSE
chi-miR-106b-5p	397.227	324.369	0.16164	0.71604	0.98694	FALSE
chi-miR-10a-5p	23997.2	24295.1	-0.014372	0.96742	0.9952	FALSE
chi-miR-10b-3p	88.3255	90.2378	-0.018451	0.95831	0.9952	FALSE
chi-miR-10b-5p	103577	100954	0.029019	0.937	0.9952	FALSE
chi-miR-1185-3p	0.886944	2.15579	-0.098048	0.69879	0.98694	FALSE
chi-miR-1185-5p	0.709555	0	0.098467	0.54231	0.98694	FALSE
chi-miR-1197-3p	1.41911	2.17485	-0.063591	0.8322	0.98694	FALSE
chi-miR-122	1479.95	766.796	0.71444	0.063325	0.98694	FALSE
chi-miR-1248-5p	12.1506	7.74279	0.39974	0.36417	0.98694	FALSE
chi-miR-124a	0.177389	0	0.02855	0.74872	0.98694	FALSE
chi-miR-125a-3p	24.5022	29.0597	-0.15207	0.71754	0.98694	FALSE
chi-miR-125a-5p	5474.87	3178.99	0.60396	0.10759	0.98694	FALSE
chi-miR-125b-3p	610.978	658.734	-0.093858	0.76083	0.98694	FALSE
chi-miR-125b-5p	12536.2	7667.99	0.60518	0.055254	0.98694	FALSE
chi-miR-126-3p	109578	142499	-0.29229	0.4356	0.98694	FALSE
chi-miR-1271-3p	1.10614	0.279006	0.15058	0.55256	0.98694	FALSE
chi-miR-1271-5p	921.933	761.883	0.21944	0.5376	0.98694	FALSE
chi-miR-127-3p	8744.73	6258.06	0.39501	0.25087	0.98694	FALSE
chi-miR-127-5p	125.946	92.4526	0.28203	0.51576	0.98694	FALSE
chi-miR-128-3p	3049.31	2788.53	0.087477	0.83355	0.98694	FALSE
chi-miR-128-5p	6.48519	4.00659	0.18626	0.64588	0.98694	FALSE
chi-miR-129-3p	2.33983	1.31703	0.16951	0.64104	0.98694	FALSE
chi-miR-129-5p	42.4292	37.1837	0.10012	0.82108	0.98694	FALSE
chi-miR-1296	25.2975	12.5257	0.52568	0.23728	0.98694	FALSE
chi-miR-1306-3p	39.9141	72.411	-0.53916	0.21262	0.98694	FALSE
chi-miR-1306-5p	25.9691	16.6865	0.39759	0.36239	0.98694	FALSE
chi-miR-1307-3p	373.944	303.674	0.21277	0.59786	0.98694	FALSE
chi-miR-1307-5p	17.631	16.1043	0.089873	0.83844	0.98694	FALSE
chi-miR-130a-3p	185.698	140.958	0.31055	0.39799	0.98694	FALSE
chi-miR-130a-5p	25.2147	14.7751	0.3796	0.39443	0.98694	FALSE
chi-miR-130b-3p	21.2075	21.7052	-0.015143	0.97102	0.9952	FALSE
chi-miR-130b-5p	426.11	439.442	-0.031101	0.94127	0.9952	FALSE
chi-miR-133a-3p	197.971	218.076	-0.10438	0.79286	0.98694	FALSE
chi-miR-133b	3.51101	2.99107	0.049854	0.90188	0.98694	FALSE
chi-miR-134	10.9039	10.8725	0.0086405	0.98449	0.9952	FALSE
chi-miR-1343	55.4267	46.4446	0.17203	0.66192	0.98694	FALSE
chi-miR-135a	12.7166	9.67332	0.20975	0.6371	0.98694	FALSE
chi-miR-135b-3p	0.855685	1.11602	-0.042098	0.87676	0.98694	FALSE
chi-miR-135b-5p	59.5218	44.6459	0.26415	0.53966	0.98694	FALSE
chi-miR-136-3p	165.461	79.0449	0.5191	0.24461	0.98694	FALSE
chi-miR-137	0.605231	0	0.12487	0.49193	0.98694	FALSE
chi-miR-1388-3p	35.9011	23.6616	0.36556	0.39387	0.98694	FALSE
chi-miR-1388-5p	96.2152	117.448	-0.23506	0.50307	0.98694	FALSE
chi-miR-140-5p	149.514	122.744	0.20252	0.62479	0.98694	FALSE
chi-miR-141	164.556	113.355	0.3316	0.44707	0.98694	FALSE
chi-miR-143-5p	722.141	544.098	0.29634	0.4584	0.98694	FALSE
chi-miR-144-3p	5.91588	2.19392	0.43993	0.28936	0.98694	FALSE
chi-miR-145-3p	1783.97	1614.54	0.12554	0.67033	0.98694	FALSE
chi-miR-145-5p	9406.42	5758.54	0.54847	0.14122	0.98694	FALSE
chi-miR-1468-3p	0	1.07789	-0.14018	0.45155	0.98694	FALSE
chi-miR-1468-5p	2000.74	2740.7	-0.32128	0.42908	0.98694	FALSE
chi-miR-146a	1154.73	727.703	0.53813	0.12684	0.98694	FALSE
chi-miR-146b-3p	425.468	501.546	-0.17206	0.66582	0.98694	FALSE
chi-miR-146b-5p	41106.4	39800.2	0.03748	0.91573	0.98694	FALSE
chi-miR-147-3p	9.30988	13.5724	-0.27421	0.53621	0.98694	FALSE
chi-miR-147-5p	4.52803	6.88671	-0.21352	0.62122	0.98694	FALSE
chi-miR-148a-3p	1.66288e+06	3.36448e+06	-0.66384	0.11795	0.98694	FALSE
chi-miR-148a-5p	446.001	400.08	0.13583	0.64483	0.98694	FALSE
chi-miR-148b-3p	4985.43	4431.41	0.13985	0.68207	0.98694	FALSE
chi-miR-148b-5p	92.8299	74.3675	0.25479	0.49303	0.98694	FALSE
chi-miR-150	351.365	329.063	0.070714	0.84828	0.98694	FALSE
chi-miR-151-3p	133201	238179	-0.46865	0.29016	0.98694	FALSE
chi-miR-151-5p	1102.44	983.199	0.1163	0.77406	0.98694	FALSE
chi-miR-153	4.75525	5.30629	-0.054171	0.9016	0.98694	FALSE
chi-miR-154a-3p	9.39311	5.5645	0.31943	0.47026	0.98694	FALSE
chi-miR-154a-5p	0.177389	0	0.02855	0.74872	0.98694	FALSE
chi-miR-154b-3p	0.886944	0	0.11806	0.5018	0.98694	FALSE
chi-miR-154b-5p	42.162	31.7233	0.26148	0.53563	0.98694	FALSE
chi-miR-155-3p	0.177389	0	0.02855	0.74872	0.98694	FALSE
chi-miR-155-5p	2586.19	2809.7	-0.10071	0.75879	0.98694	FALSE
chi-miR-15a-5p	66.0487	49.0216	0.29171	0.49204	0.98694	FALSE
chi-miR-15b-3p	70.7398	98.4709	-0.36354	0.3514	0.98694	FALSE
chi-miR-15b-5p	425.084	453.819	-0.067414	0.86506	0.98694	FALSE
chi-miR-16a-5p	8380.84	8328.54	0.0071417	0.98472	0.9952	FALSE
chi-miR-16b-3p	4.48707	5.18672	-0.035352	0.92781	0.99258	FALSE
chi-miR-16b-5p	3902.43	3600.86	0.10169	0.73097	0.98694	FALSE
chi-miR-17-3p	8.30806	4.3289	0.44787	0.3153	0.98694	FALSE
chi-miR-17-5p	1419.48	857.151	0.47273	0.26708	0.98694	FALSE
chi-miR-1814	19.5455	12.4859	0.34936	0.42938	0.98694	FALSE
chi-miR-181b-3p	1.46092	1.87505	-0.063124	0.85487	0.98694	FALSE
chi-miR-181b-5p	1079.3	682.207	0.52239	0.15037	0.98694	FALSE
chi-miR-181c-3p	14.4246	4.47098	0.85754	0.054478	0.98694	FALSE
chi-miR-181c-5p	7.66103	5.88163	0.11856	0.78286	0.98694	FALSE
chi-miR-181d	121.104	87.212	0.37209	0.31575	0.98694	FALSE
chi-miR-182	13868.8	16640.9	-0.21098	0.55294	0.98694	FALSE
chi-miR-183	3809.17	4685.54	-0.26099	0.38057	0.98694	FALSE
chi-miR-1839	2.72839	9.42201	-0.66681	0.1269	0.98694	FALSE
chi-miR-184	2408.34	3851.95	-0.45515	0.2774	0.98694	FALSE
chi-miR-186-5p	3650.22	2305.25	0.56274	0.078978	0.98694	FALSE
chi-miR-187	72.5707	70.3887	0.028709	0.94683	0.9952	FALSE
chi-miR-188-3p	0.177389	0	0.02855	0.74872	0.98694	FALSE
chi-miR-188-5p	5.89815	2.47292	0.37309	0.36007	0.98694	FALSE
chi-miR-18a-3p	18.327	19.5719	-0.077458	0.85851	0.98694	FALSE
chi-miR-18a-5p	30.4258	11.5345	0.74477	0.094809	0.98694	FALSE
chi-miR-18b-5p	0.354777	0	0.053892	0.65706	0.98694	FALSE
chi-miR-190a-5p	16.7582	5.72567	0.37968	0.32633	0.98694	FALSE
chi-miR-190b	1.21046	3.25446	-0.29919	0.43123	0.98694	FALSE
chi-miR-191-3p	36.649	43.0082	-0.17236	0.6594	0.98694	FALSE
chi-miR-191-5p	9095.66	9887.48	-0.1019	0.7523	0.98694	FALSE
chi-miR-192-3p	1.7346	0	0.27231	0.28662	0.98694	FALSE
chi-miR-192-5p	1606.06	1395.65	0.16477	0.63826	0.98694	FALSE
chi-miR-193a	976.896	883.803	0.10081	0.80496	0.98694	FALSE
chi-miR-193b-3p	992.407	898.752	0.10035	0.80506	0.98694	FALSE
chi-miR-193b-5p	72.0691	97.2475	-0.36301	0.26529	0.98694	FALSE
chi-miR-194	511.699	467.07	0.11522	0.69063	0.98694	FALSE
chi-miR-195-3p	1945.13	2071.48	-0.056131	0.89719	0.98694	FALSE
chi-miR-195-5p	37.2463	29.0147	0.28128	0.47371	0.98694	FALSE
chi-miR-196a	90.5223	51.1044	0.58033	0.1482	0.98694	FALSE
chi-miR-196b	1.96182	4.23184	-0.28226	0.48643	0.98694	FALSE
chi-miR-197-3p	558.429	588.87	-0.058396	0.88061	0.98694	FALSE
chi-miR-197-5p	0	0.759023	-0.10846	0.5118	0.98694	FALSE
chi-miR-19b-5p	1.21046	1.11602	0.01152	0.96759	0.9952	FALSE
chi-miR-200a	8161.31	6215.33	0.33392	0.29576	0.98694	FALSE
chi-miR-200b	42442.8	39992.6	0.070224	0.83835	0.98694	FALSE
chi-miR-200c	16258.7	14980.5	0.10423	0.71703	0.98694	FALSE
chi-miR-202-5p	10.2779	24.1486	-0.72393	0.095223	0.98694	FALSE
chi-miR-204-3p	4.88784	12.0925	-0.59328	0.17965	0.98694	FALSE
chi-miR-204-5p	493.83	451.076	0.077203	0.85957	0.98694	FALSE
chi-miR-20a-3p	3.54777	1.89585	0.13481	0.66183	0.98694	FALSE
chi-miR-20b	12.8618	7.52616	0.401	0.36892	0.98694	FALSE
chi-miR-211	420.147	639.193	-0.50163	0.1376	0.98694	FALSE
chi-miR-21-3p	0.709555	1.29797	-0.070977	0.78988	0.98694	FALSE
chi-miR-214-3p	1399.57	2004.42	-0.4373	0.178	0.98694	FALSE
chi-miR-214-5p	689.916	696.207	-0.010212	0.97987	0.9952	FALSE
chi-miR-21-5p	120045	133527	-0.1205	0.74254	0.98694	FALSE
chi-miR-217-3p	0.354777	0	0.053892	0.65706	0.98694	FALSE
chi-miR-217-5p	27.5403	24.6321	0.089906	0.83977	0.98694	FALSE
chi-miR-219	0	0.279006	-0.045746	0.67566	0.98694	FALSE
chi-miR-221-3p	3055.52	2659.46	0.16748	0.61103	0.98694	FALSE
chi-miR-221-5p	627.954	478.898	0.27943	0.48983	0.98694	FALSE
chi-miR-222-3p	2120.11	2004.68	0.058404	0.88331	0.98694	FALSE
chi-miR-223-3p	91.6362	84.5936	0.094425	0.78709	0.98694	FALSE
chi-miR-223-5p	32.5045	50.5378	-0.44104	0.2885	0.98694	FALSE
chi-miR-22-3p	1273.16	1216.36	0.053369	0.88258	0.98694	FALSE
chi-miR-224-3p	0.960008	0	0.18157	0.39837	0.98694	FALSE
chi-miR-224-5p	3817.1	4133.35	-0.091417	0.8004	0.98694	FALSE
chi-miR-22-5p	535.528	725.342	-0.31265	0.43964	0.98694	FALSE
chi-miR-2284e	1.03307	0	0.19635	0.37787	0.98694	FALSE
chi-miR-2290	0	0.837017	-0.11949	0.48985	0.98694	FALSE
chi-miR-2318	7.41608	2.67393	0.59751	0.17257	0.98694	FALSE
chi-miR-2320	0.98576	0	0.12097	0.49662	0.98694	FALSE
chi-miR-2331	3.89406	3.21288	0.067154	0.87099	0.98694	FALSE
chi-miR-2335	0.605231	0.538946	0.029472	0.89906	0.98694	FALSE
chi-miR-23a	20882.6	23685.5	-0.1509	0.6526	0.98694	FALSE
chi-miR-23b-3p	22471.1	26888.9	-0.2174	0.50716	0.98694	FALSE
chi-miR-23b-5p	61.8608	40.9182	0.33942	0.4395	0.98694	FALSE
chi-miR-2404	4.36921	1.97555	0.32375	0.4334	0.98694	FALSE
chi-miR-2411-3p	8.08887	7.26104	0.061261	0.89082	0.98694	FALSE
chi-miR-2411-5p	21.0103	28.6161	-0.23633	0.59176	0.98694	FALSE
chi-miR-2432	1.00181	0	0.12766	0.48356	0.98694	FALSE
chi-miR-24-3p	28474.9	31378.4	-0.12406	0.6623	0.98694	FALSE
chi-miR-24-5p	531.067	786.021	-0.41182	0.29937	0.98694	FALSE
chi-miR-2483-3p	6.72425	5.58874	0.12774	0.77175	0.98694	FALSE
chi-miR-2483-5p	17.6694	17.2635	0.0023337	0.99566	0.99776	FALSE
chi-miR-25-3p	16619.5	17481.9	-0.060521	0.85738	0.98694	FALSE
chi-miR-25-5p	12.3225	9.67677	0.20957	0.63195	0.98694	FALSE
chi-miR-26a-3p	35.9445	44.1675	-0.20355	0.62969	0.98694	FALSE
chi-miR-26a-5p	333097	423655	-0.27262	0.45664	0.98694	FALSE
chi-miR-26b-3p	7.17617	4.81063	0.21286	0.62251	0.98694	FALSE
chi-miR-26b-5p	27358.7	40541.8	-0.4495	0.21456	0.98694	FALSE
chi-miR-27a-3p	7809.14	6367.57	0.2478	0.4477	0.98694	FALSE
chi-miR-27a-5p	819.7	1171.26	-0.41293	0.24592	0.98694	FALSE
chi-miR-27b-3p	129348	92517.1	0.38129	0.29539	0.98694	FALSE
chi-miR-27b-5p	334.668	406.381	-0.24234	0.41783	0.98694	FALSE
chi-miR-28-3p	1453.48	1780.46	-0.22442	0.55329	0.98694	FALSE
chi-miR-28-5p	928.397	785.215	0.2115	0.47788	0.98694	FALSE
chi-miR-296-3p	96.5958	69.6139	0.34247	0.39032	0.98694	FALSE
chi-miR-29a-3p	3860.6	2908.08	0.3264	0.36281	0.98694	FALSE
chi-miR-29a-5p	51.2453	70.5654	-0.32285	0.44045	0.98694	FALSE
chi-miR-29b-3p	184.018	164.781	0.10478	0.80814	0.98694	FALSE
chi-miR-29b-5p	1.45289	1.79705	-0.062049	0.85995	0.98694	FALSE
chi-miR-29c-5p	463.252	681.332	-0.36182	0.39586	0.98694	FALSE
chi-miR-301a-3p	1.06433	0	0.13625	0.46784	0.98694	FALSE
chi-miR-301a-5p	18.9463	16.8009	0.12477	0.76928	0.98694	FALSE
chi-miR-301b	1.1374	0.558011	0.092996	0.7224	0.98694	FALSE
chi-miR-30a-3p	1269.26	1783.12	-0.38028	0.30742	0.98694	FALSE
chi-miR-30a-5p	20561.1	20793.5	-0.012056	0.97524	0.9952	FALSE
chi-miR-30c-3p	17.0047	14.8271	0.14647	0.72747	0.98694	FALSE
chi-miR-30c-5p	6473.58	4028.88	0.5499	0.12102	0.98694	FALSE
chi-miR-30d-3p	39.5815	46.1639	-0.14267	0.71843	0.98694	FALSE
chi-miR-30e-3p	3022.51	5908.28	-0.69067	0.086586	0.98694	FALSE
chi-miR-30f-3p	50.7095	66.0269	-0.3001	0.43114	0.98694	FALSE
chi-miR-320-3p	4381.8	6042.07	-0.35568	0.34535	0.98694	FALSE
chi-miR-323a-3p	26.513	25.3582	0.037708	0.9271	0.99258	FALSE
chi-miR-323b	11.4364	10.4549	0.071447	0.87275	0.98694	FALSE
chi-miR-324-3p	3.64911	7.28184	-0.45419	0.30645	0.98694	FALSE
chi-miR-324-5p	40.0742	54.4353	-0.30887	0.46683	0.98694	FALSE
chi-miR-326-3p	16.3264	14.9224	0.068748	0.87134	0.98694	FALSE
chi-miR-326-5p	0.250454	0.837017	-0.085874	0.66669	0.98694	FALSE
chi-miR-328-3p	503.395	399.776	0.23514	0.56013	0.98694	FALSE
chi-miR-329a-3p	1.34856	1.69655	-0.081145	0.82078	0.98694	FALSE
chi-miR-329b-3p	32.6832	36.5253	-0.10261	0.80544	0.98694	FALSE
chi-miR-330-3p	63.3784	105.746	-0.54272	0.16326	0.98694	FALSE
chi-miR-330-5p	69.9906	79.9614	-0.12899	0.75891	0.98694	FALSE
chi-miR-331-3p	173.492	113.017	0.47837	0.19912	0.98694	FALSE
chi-miR-331-5p	217.286	223.509	-0.02697	0.94818	0.9952	FALSE
chi-miR-335-3p	919.241	1025.82	-0.12102	0.75171	0.98694	FALSE
chi-miR-338-3p	54.5437	42.3444	0.25897	0.52472	0.98694	FALSE
chi-miR-338-5p	110.071	95.844	0.16152	0.63679	0.98694	FALSE
chi-miR-33a-3p	13.3129	12.4113	0.045935	0.91629	0.98694	FALSE
chi-miR-33b-3p	0.670269	1.21653	-0.12738	0.66324	0.98694	FALSE
chi-miR-340-3p	265.173	252.134	0.046627	0.91304	0.98694	FALSE
chi-miR-342-3p	4736.49	4550.79	0.04857	0.88131	0.98694	FALSE
chi-miR-342-5p	24.8548	27.8155	-0.12456	0.7736	0.98694	FALSE
chi-miR-3431-3p	793.802	1491.23	-0.70204	0.061164	0.98694	FALSE
chi-miR-3431-5p	2029.9	1815.82	0.13147	0.70156	0.98694	FALSE
chi-miR-3432-3p	8.14673	7.80343	0.048007	0.91428	0.98694	FALSE
chi-miR-3432-5p	1318.33	1342.67	-0.021894	0.9509	0.9952	FALSE
chi-miR-345-3p	27.2332	22.0465	0.22343	0.59103	0.98694	FALSE
chi-miR-345-5p	9.86276	5.90243	0.31271	0.47939	0.98694	FALSE
chi-miR-346-5p	0	0.837017	-0.11949	0.48985	0.98694	FALSE
chi-miR-34a	338.623	307.719	0.11197	0.74749	0.98694	FALSE
chi-miR-34b-3p	55.3672	62.2474	-0.14239	0.70139	0.98694	FALSE
chi-miR-34b-5p	0.354777	0	0.053892	0.65706	0.98694	FALSE
chi-miR-34c-3p	2.80948	3.07251	-0.040626	0.92292	0.99182	FALSE
chi-miR-34c-5p	149.862	82.8833	0.66251	0.079198	0.98694	FALSE
chi-miR-361-3p	2383.98	2480.39	-0.046785	0.89136	0.98694	FALSE
chi-miR-361-5p	294.708	321.288	-0.10872	0.72888	0.98694	FALSE
chi-miR-362-5p	218.857	148.73	0.38881	0.34461	0.98694	FALSE
chi-miR-363-3p	17.6678	23.5299	-0.26208	0.52968	0.98694	FALSE
chi-miR-363-5p	0	3.03609	-0.2909	0.25756	0.98694	FALSE
chi-miR-365-3p	565.22	328.796	0.60935	0.099446	0.98694	FALSE
chi-miR-369-3p	189.89	69.1688	0.79131	0.07501	0.98694	FALSE
chi-miR-369-5p	84.6022	68.9971	0.21419	0.59275	0.98694	FALSE
chi-miR-374a-3p	758.096	684.035	0.092727	0.83075	0.98694	FALSE
chi-miR-374b-5p	781.1	512.717	0.48925	0.16826	0.98694	FALSE
chi-miR-376a	3.51904	0	0.63377	0.072657	0.98694	FALSE
chi-miR-376b-3p	3.50298	1.3569	0.31929	0.39726	0.98694	FALSE
chi-miR-376b-5p	9.96708	5.2283	0.47325	0.2886	0.98694	FALSE
chi-miR-376c-3p	22.277	16.8408	0.23388	0.59977	0.98694	FALSE
chi-miR-376d	2.12866	1.11602	0.084474	0.74484	0.98694	FALSE
chi-miR-378-3p	6069.42	9862.23	-0.5744	0.093624	0.98694	FALSE
chi-miR-378-5p	33.5617	26.2228	0.21075	0.62766	0.98694	FALSE
chi-miR-379-3p	241.099	328.66	-0.3779	0.25339	0.98694	FALSE
chi-miR-379-5p	8882.93	12957.5	-0.44282	0.20318	0.98694	FALSE
chi-miR-380-3p	261.258	237.403	0.10294	0.78165	0.98694	FALSE
chi-miR-380-5p	4.78903	3.05344	0.24599	0.57295	0.98694	FALSE
chi-miR-381	186.031	154.66	0.20705	0.5661	0.98694	FALSE
chi-miR-382-3p	235.267	291.843	-0.23753	0.52103	0.98694	FALSE
chi-miR-382-5p	356.572	469.767	-0.29038	0.4669	0.98694	FALSE
chi-miR-383	1.10614	5.10872	-0.55699	0.16825	0.98694	FALSE
chi-miR-3955-3p	1.41911	0.379511	0.12395	0.59034	0.98694	FALSE
chi-miR-3955-5p	53.2786	56.6067	-0.068486	0.85863	0.98694	FALSE
chi-miR-3959-3p	44.5268	41.9997	0.073298	0.85344	0.98694	FALSE
chi-miR-409-3p	1105.41	1053.66	0.052269	0.89009	0.98694	FALSE
chi-miR-409-5p	155.16	96.1298	0.44607	0.29657	0.98694	FALSE
chi-miR-410-5p	0.177389	0.379511	-0.031104	0.84326	0.98694	FALSE
chi-miR-411a-3p	166.039	210.289	-0.29597	0.32731	0.98694	FALSE
chi-miR-411a-5p	1663.68	895.261	0.5952	0.15752	0.98694	FALSE
chi-miR-411b-3p	0.743334	2.15405	-0.25099	0.43781	0.98694	FALSE
chi-miR-411b-5p	22.8142	22.7726	0.02284	0.95763	0.9952	FALSE
chi-miR-412-3p	2.14891	0.279006	0.23868	0.39134	0.98694	FALSE
chi-miR-412-5p	76.1447	91.3192	-0.17916	0.6607	0.98694	FALSE
chi-miR-421-3p	56.3488	62.2872	-0.11814	0.74066	0.98694	FALSE
chi-miR-423-3p	3310.4	2924.61	0.14404	0.68255	0.98694	FALSE
chi-miR-423-5p	3270.4	4003.32	-0.25048	0.42169	0.98694	FALSE
chi-miR-424-3p	173.925	183.089	-0.066445	0.84172	0.98694	FALSE
chi-miR-425-3p	19.453	26.5158	-0.34175	0.40376	0.98694	FALSE
chi-miR-425-5p	479.471	718.388	-0.46225	0.20038	0.98694	FALSE
chi-miR-432-3p	0.427842	0.379511	0.014357	0.94517	0.9952	FALSE
chi-miR-432-5p	172.773	214.672	-0.25495	0.4716	0.98694	FALSE
chi-miR-433	19.6655	27.9403	-0.30043	0.49618	0.98694	FALSE
chi-miR-449a-5p	2.05009	0.379511	0.24039	0.40531	0.98694	FALSE
chi-miR-450-3p	9.32256	6.00294	0.28082	0.52786	0.98694	FALSE
chi-miR-450-5p	631.772	499.727	0.29223	0.34653	0.98694	FALSE
chi-miR-451-3p	0.920722	1.21653	-0.091073	0.77901	0.98694	FALSE
chi-miR-451-5p	15812.7	32517	-0.76164	0.053808	0.98694	FALSE
chi-miR-454-3p	117.104	75.9635	0.48577	0.19756	0.98694	FALSE
chi-miR-454-5p	8.23667	12.7874	-0.36738	0.41014	0.98694	FALSE
chi-miR-455-3p	340.229	240.278	0.42439	0.19027	0.98694	FALSE
chi-miR-455-5p	2452.97	2589.58	-0.064573	0.84886	0.98694	FALSE
chi-miR-483	6.62245	0.837017	0.70952	0.081191	0.98694	FALSE
chi-miR-485-3p	13.9937	15.8633	-0.11268	0.80067	0.98694	FALSE
chi-miR-485-5p	74.4438	71.9067	0.027638	0.94467	0.9952	FALSE
chi-miR-487a-3p	9.77914	4.94411	0.29641	0.47532	0.98694	FALSE
chi-miR-487b-3p	118.494	126.387	-0.082267	0.82387	0.98694	FALSE
chi-miR-490	23.5743	15.5809	0.24557	0.5777	0.98694	FALSE
chi-miR-491-3p	1.46092	2.59249	-0.1776	0.63565	0.98694	FALSE
chi-miR-491-5p	21.1416	17.9533	0.14838	0.72658	0.98694	FALSE
chi-miR-493-3p	1912.46	1951.11	-0.019346	0.96335	0.9952	FALSE
chi-miR-493-5p	613.848	515.377	0.19648	0.59379	0.98694	FALSE
chi-miR-494	314.837	192.696	0.50406	0.21496	0.98694	FALSE
chi-miR-495-3p	329.368	345.396	-0.051915	0.89141	0.98694	FALSE
chi-miR-496-3p	0.532166	0	0.07723	0.59215	0.98694	FALSE
chi-miR-497-5p	384.179	200.315	0.68523	0.084569	0.98694	FALSE
chi-miR-499-5p	178.709	283.816	-0.53646	0.12658	0.98694	FALSE
chi-miR-500-3p	386.124	402.334	-0.049386	0.87636	0.98694	FALSE
chi-miR-500-5p	129.111	81.5368	0.47114	0.24416	0.98694	FALSE
chi-miR-502a	0.709555	0	0.098467	0.54231	0.98694	FALSE
chi-miR-502b-3p	1.8575	5.44837	-0.45256	0.27595	0.98694	FALSE
chi-miR-502b-5p	13.3387	18.4992	-0.27199	0.53812	0.98694	FALSE
chi-miR-504	344.211	351.973	-0.024542	0.95242	0.9952	FALSE
chi-miR-505-3p	148.28	188.317	-0.2787	0.4464	0.98694	FALSE
chi-miR-532-3p	100.202	71.0091	0.37212	0.33346	0.98694	FALSE
chi-miR-532-5p	6509.99	8420.36	-0.31222	0.33882	0.98694	FALSE
chi-miR-542-5p	9.31155	11.6714	-0.15998	0.7196	0.98694	FALSE
chi-miR-543-3p	182.541	278.391	-0.36168	0.41005	0.98694	FALSE
chi-miR-543-5p	0	1.07789	-0.14018	0.45155	0.98694	FALSE
chi-miR-544-5p	1.84695	0	0.28866	0.26989	0.98694	FALSE
chi-miR-545-5p	0	0.538946	-0.079702	0.57668	0.98694	FALSE
chi-miR-582-5p	10.223	8.93854	0.11364	0.7974	0.98694	FALSE
chi-miR-592	0.354777	0.279006	0.012553	0.93942	0.9952	FALSE
chi-miR-628-5p	8.54545	6.72383	0.18093	0.68451	0.98694	FALSE
chi-miR-656	3.57605	1.3569	0.35236	0.36266	0.98694	FALSE
chi-miR-660	1133.19	939.705	0.21843	0.53693	0.98694	FALSE
chi-miR-665	5.7858	7.27839	-0.11902	0.78346	0.98694	FALSE
chi-miR-671-3p	77.4627	87.309	-0.11027	0.79985	0.98694	FALSE
chi-miR-671-5p	19.3416	11.2555	0.39602	0.37468	0.98694	FALSE
chi-miR-708-3p	9004.25	16882.8	-0.58025	0.17544	0.98694	FALSE
chi-miR-708-5p	760.954	524.446	0.37096	0.36943	0.98694	FALSE
chi-miR-7-3p	110.079	106.495	0.035779	0.91202	0.98694	FALSE
chi-miR-758	14.1678	11.3334	0.19146	0.66611	0.98694	FALSE
chi-miR-7-5p	8979.71	13099.3	-0.39454	0.32253	0.98694	FALSE
chi-miR-767	2.59029	4.11054	-0.2098	0.61692	0.98694	FALSE
chi-miR-873-3p	0.354777	0	0.053892	0.65706	0.98694	FALSE
chi-miR-873-5p	2.13118	1.3569	0.16234	0.65622	0.98694	FALSE
chi-miR-874-3p	39.7158	16.1597	0.71817	0.10447	0.98694	FALSE
chi-miR-874-5p	1.59902	0.837017	0.11724	0.71215	0.98694	FALSE
chi-miR-876-3p	0.709555	0	0.098467	0.54231	0.98694	FALSE
chi-miR-877-3p	4.02246	7.26449	-0.35768	0.41645	0.98694	FALSE
chi-miR-877-5p	117.077	152.636	-0.28667	0.44876	0.98694	FALSE
chi-miR-92a-3p	9302.96	8380.79	0.12581	0.70357	0.98694	FALSE
chi-miR-92a-5p	26.2402	28.7374	-0.074468	0.86226	0.98694	FALSE
chi-miR-93-3p	9.95187	12.1913	-0.13795	0.75501	0.98694	FALSE
chi-miR-93-5p	1946.46	1215.87	0.51206	0.18255	0.98694	FALSE
chi-miR-9-3p	1.49217	5.08966	-0.39238	0.31379	0.98694	FALSE
chi-miR-9-5p	181.21	220.162	-0.24776	0.41003	0.98694	FALSE
chi-miR-96	780.253	588.996	0.32388	0.36976	0.98694	FALSE
chi-miR-98-3p	2.94758	5.24736	-0.33367	0.44563	0.98694	FALSE
chi-miR-98-5p	4506.94	3466.17	0.33034	0.26763	0.98694	FALSE
chi-miR-99a-3p	49.3045	17.5357	0.86034	0.050436	0.98694	FALSE
chi-miR-99a-5p	366105	368970	-0.0087078	0.98139	0.9952	FALSE
chi-miR-99b-3p	333.989	466.506	-0.36053	0.35524	0.98694	FALSE
chi-miR-99b-5p	6206.65	5800.18	0.083774	0.78791	0.98694	FALSE
novel_101	0.500907	0.538946	0.0018052	0.99253	0.99776	FALSE
novel_106	75.1052	50.7007	0.34077	0.43903	0.98694	FALSE
novel_113	88.8935	131.821	-0.37154	0.3854	0.98694	FALSE
novel_119	60.0227	55.9048	0.062715	0.87236	0.98694	FALSE
novel_121	19.9413	30.2053	-0.40939	0.33295	0.98694	FALSE
novel_129	30.7454	25.6267	0.18973	0.63125	0.98694	FALSE
novel_130	38.7266	51.4875	-0.25931	0.53462	0.98694	FALSE
novel_135	59.1066	41.2579	0.284	0.52412	0.98694	FALSE
novel_137	47.382	20.0866	0.71319	0.10528	0.98694	FALSE
novel_147	20.7324	14.4701	0.31522	0.4776	0.98694	FALSE
novel_159	1.90648	0.379511	0.25266	0.40654	0.98694	FALSE
novel_16	215.574	243.191	-0.12688	0.75616	0.98694	FALSE
novel_166	13.813	16.5843	-0.12976	0.76773	0.98694	FALSE
novel_173	16.3881	8.99574	0.39921	0.36875	0.98694	FALSE
novel_187	0.500907	3.19381	-0.3947	0.24691	0.98694	FALSE
novel_188	4.65643	5.88508	-0.1233	0.77658	0.98694	FALSE
novel_192	8.80897	3.29259	0.55964	0.20398	0.98694	FALSE
novel_193	1.69531	6.34605	-0.48104	0.22425	0.98694	FALSE
novel_194	4.44228	5.76724	-0.1438	0.74335	0.98694	FALSE
novel_196	0.993787	0.837017	0.0089571	0.9725	0.9952	FALSE
novel_198	2.75499	0.379511	0.21446	0.41106	0.98694	FALSE
novel_200	3.6939	5.34787	-0.13503	0.74377	0.98694	FALSE
novel_203	3.16678	3.1505	-0.017296	0.96532	0.9952	FALSE
novel_204	5.02176	3.61146	0.19846	0.64772	0.98694	FALSE
novel_210	3.27913	1.39503	0.21687	0.53912	0.98694	FALSE
novel_212	2.17299	3.47282	-0.16915	0.67192	0.98694	FALSE
novel_221	0	1.07789	-0.14018	0.45155	0.98694	FALSE
novel_225	0.250454	3.67383	-0.43103	0.18103	0.98694	FALSE
novel_226	1.77641	0.759023	0.18013	0.57696	0.98694	FALSE
novel_230	1.06433	0.279006	0.10359	0.62781	0.98694	FALSE
novel_234	0.993787	0.279006	0.11618	0.62744	0.98694	FALSE
novel_237	1.98757	0	0.29678	0.26263	0.98694	FALSE
novel_243	0	0.837017	-0.11949	0.48985	0.98694	FALSE
novel_244	1.47864	0	0.16337	0.42268	0.98694	FALSE
novel_255	0.427842	1.21653	-0.16781	0.55931	0.98694	FALSE
novel_262	1.59099	0.759023	0.13199	0.67022	0.98694	FALSE
novel_264	2.13118	1.03803	0.20737	0.56822	0.98694	FALSE
novel_265	0.751361	0.558011	0.022001	0.91586	0.98694	FALSE
novel_270	0.354777	0.558011	-0.029428	0.87526	0.98694	FALSE
novel_273	2.42344	5.38944	-0.36773	0.38023	0.98694	FALSE
novel_290	1.16315	2.17656	-0.15497	0.62812	0.98694	FALSE
novel_294	1.84947	1.31703	0.087417	0.80906	0.98694	FALSE
novel_305	25.659	18.6534	0.27669	0.51437	0.98694	FALSE
novel_310	0.751361	0	0.10156	0.53571	0.98694	FALSE
novel_313	0.250454	0	0.039025	0.70714	0.98694	FALSE
novel_315	5.25065	4.97007	0.0034902	0.99356	0.99776	FALSE
novel_326	0.532166	0.538946	0.0090716	0.96301	0.9952	FALSE
novel_329	2.14891	1.41754	0.067035	0.8337	0.98694	FALSE
novel_334	2.70516	4.951	-0.29292	0.49183	0.98694	FALSE
novel_364	121.419	215.7	-0.61579	0.1113	0.98694	FALSE
novel_369	2.64179	1.31703	0.1308	0.68949	0.98694	FALSE
novel_375	2.75499	2.03448	0.074522	0.82318	0.98694	FALSE
novel_385	3.34165	7.30606	-0.43163	0.32407	0.98694	FALSE
novel_389	15.1586	15.2048	-0.001049	0.99808	0.99808	FALSE
novel_390	0.709555	0	0.098467	0.54231	0.98694	FALSE
novel_394	0.500907	2.5353	-0.23622	0.4154	0.98694	FALSE
novel_396	0.250454	0	0.039025	0.70714	0.98694	FALSE
novel_398	0.177389	1.11602	-0.13235	0.53489	0.98694	FALSE
novel_402	0.354777	1.51805	-0.1321	0.56998	0.98694	FALSE
novel_403	8.10911	9.59359	-0.15815	0.7226	0.98694	FALSE
novel_407	0.177389	0.837017	-0.098942	0.61521	0.98694	FALSE
novel_411	0.500907	3.93033	-0.50371	0.16219	0.98694	FALSE
novel_415	0.250454	1.07789	-0.10242	0.62387	0.98694	FALSE
novel_424	2.48045	2.89056	-0.06306	0.85543	0.98694	FALSE
novel_427	0.354777	2.39493	-0.37658	0.26059	0.98694	FALSE
novel_428	0.354777	2.39493	-0.37658	0.26059	0.98694	FALSE
novel_434	1.17118	2.21643	-0.17164	0.62616	0.98694	FALSE
novel_436	3.1427	1.03803	0.27734	0.44169	0.98694	FALSE
novel_440	1.41911	0.538946	0.10509	0.65185	0.98694	FALSE
novel_441	1.90648	2.83337	-0.1714	0.65846	0.98694	FALSE
novel_449	0.49288	1.67403	-0.1359	0.56909	0.98694	FALSE
novel_451	3.08569	1.21653	0.27287	0.47333	0.98694	FALSE
novel_457	1.95128	2.69473	-0.037115	0.89042	0.98694	FALSE
novel_463	1.65603	0	0.24611	0.31541	0.98694	FALSE
novel_469	0.960008	0	0.18157	0.39837	0.98694	FALSE
novel_470	0	2.15579	-0.22952	0.32312	0.98694	FALSE
novel_471	0	0.379511	-0.059848	0.63072	0.98694	FALSE
novel_472	0.250454	0	0.039025	0.70714	0.98694	FALSE
novel_474	1.25227	2.69473	-0.095293	0.71629	0.98694	FALSE
novel_481	0.98576	3.95284	-0.37562	0.28622	0.98694	FALSE
novel_487	2.39936	1.4574	0.12453	0.71929	0.98694	FALSE
novel_489	0.250454	0.658517	-0.084357	0.69775	0.98694	FALSE
novel_491	4.19733	4.35141	0.013407	0.9754	0.9952	FALSE
novel_492	1.00181	1.89585	-0.09155	0.7463	0.98694	FALSE
novel_499	1.21046	0.937523	0.054652	0.86059	0.98694	FALSE
novel_500	0.250454	0.837017	-0.085874	0.66669	0.98694	FALSE
novel_502	0	2.69473	-0.26386	0.28467	0.98694	FALSE
novel_503	0.49288	3.77263	-0.24646	0.36462	0.98694	FALSE
novel_505	0.354777	0	0.053892	0.65706	0.98694	FALSE
novel_515	1.25227	0	0.15117	0.44217	0.98694	FALSE
novel_519	0.605231	0	0.12487	0.49193	0.98694	FALSE
novel_520	0	1.11602	-0.15014	0.43485	0.98694	FALSE
novel_521	0.49288	0.379511	0.009015	0.9604	0.9952	FALSE
novel_522	0.250454	0	0.039025	0.70714	0.98694	FALSE
novel_530	1.10614	0	0.20566	0.36536	0.98694	FALSE
novel_533	0.177389	0	0.02855	0.74872	0.98694	FALSE
novel_535	0	4.31157	-0.34179	0.21297	0.98694	FALSE
novel_538	0	1.61684	-0.18893	0.37555	0.98694	FALSE
novel_539	0	1.89585	-0.29941	0.24862	0.98694	FALSE
novel_81	176.575	64.8156	0.77876	0.079886	0.98694	FALSE
novel_84	269.8	254.102	0.066385	0.86708	0.98694	FALSE
chi-miR-101-3p	8876.58	16727.6	-0.36915	NA	NA	NA
chi-miR-103-3p	12088.5	12637.6	-0.048438	NA	NA	NA
chi-miR-126-5p	339.041	176.592	0.68275	NA	NA	NA
chi-miR-136-5p	109.777	96.1889	0.071744	NA	NA	NA
chi-miR-144-5p	34.4433	16.8615	0.59759	NA	NA	NA
chi-miR-16a-3p	4.07994	2.15579	0.026942	NA	NA	NA
chi-miR-199a-5p	16250	7371.19	0.8238	NA	NA	NA
chi-miR-199b-5p	15790.4	6143.6	0.82169	NA	NA	NA
chi-miR-19a	11.7077	5.36867	0.24253	NA	NA	NA
chi-miR-19b-3p	230.378	168.233	0.16028	NA	NA	NA
chi-miR-206	6.42733	59.5614	-1.3191	NA	NA	NA
chi-miR-20a-5p	2760.47	1170.37	0.62044	NA	NA	NA
chi-miR-2332	4.55463	13.6782	-0.65416	NA	NA	NA
chi-miR-30b-5p	1501.44	968.549	0.46436	NA	NA	NA
chi-miR-30e-5p	2453.59	1422.38	0.52577	NA	NA	NA
chi-miR-30f-5p	585.001	356.357	0.57461	NA	NA	NA
chi-miR-335-5p	119.274	90.7718	0.1338	NA	NA	NA
chi-miR-340-5p	650.298	615.168	0.035767	NA	NA	NA
chi-miR-362-3p	5.49905	2.15579	0.036337	NA	NA	NA
chi-miR-374a-5p	586.084	291.625	0.51345	NA	NA	NA
chi-miR-374b-3p	43.9391	20.1576	0.43081	NA	NA	NA
chi-miR-376e-3p	48.5068	22.1661	0.61057	NA	NA	NA
chi-miR-424-5p	109.011	40.4452	0.68734	NA	NA	NA
chi-miR-429	917.571	1339.74	-0.43068	NA	NA	NA
chi-miR-542-3p	897.977	1131.79	-0.12953	NA	NA	NA
chi-miR-655	60.0205	31.9035	0.59477	NA	NA	NA
novel_118	54.344	27.5712	0.63777	NA	NA	NA
novel_4	151811	118714	0.23849	NA	NA	NA
