# Supplementary material for: Transcriptomes reveal microRNAs and mRNAs in different photoperiods influencing cashmere growth in goat
Source: PLoS One. 2023 Mar 17;18(3):e0282772. doi: 10.1371/journal.pone.0282772 (PMC10022811; doi:10.1371/journal.pone.0282772)
Supplement: S5 File — (XLSX) [file pone.0282772.s005.xlsx]

## Sheet: Sheet1
Sample No.	Cell transfection group	Luciferase reporter	Marine kidney internal reference fluorescence
1	miRNA-NC+pmirGLO-BSDC1-UTR-WT-1	3688.09	1069.46	3.44854		Note: 1.miRNA-NC,as nagative control of miRNA 2.pmirGLO-BSDC1-UTR-WT-1:pmirGLO is the name of Plasmid skeleton. BSDC1-UTR is the UTR region of target gene. WT is the original sequence of BSDC1-UTR region.pmirGLO-BSDC1-UTR-WT-1 is the name of original sequence of UTR region.1.2 and 3 represents 3 replicates. 3.pmirGLO-BSDC1-UTR-MU-1:BSDC1-UTR-MU represents, compared with BSDC1-UTR-WT-1, when mirRN…
2	miRNA-NC+pmirGLO-BSDC1-UTR-WT-2	3196.32	1051.35	3.04019
3	miRNA-NC+pmirGLO-BSDC1-UTR-WT-3	3214.26	1102.45	2.91557
4	miRNA-107-3p-mimics+pmirGLO-BSDC1-UTR-WT-1	1896.2	1086.64	1.74501
5	miRNA-107-3p-mimics+pmirGLO-BSDC1-UTR-WT-2	1855.05	1053.92	1.76014
6	miRNA-107-3p-mimics+pmirGLO-BSDC1-UTR-WT-3	1589	1048.18	1.51596
7	miRNA-NC+pmirGLO-BSDC1-UTR-MU-1	3319.1	1054.49	3.14757
8	miRNA-NC+pmirGLO-BSDC1-UTR-MU-2	3445.76	1088.36	3.166
9	miRNA-NC+pmirGLO-BSDC1-UTR-MU-3	3024.89	1120.39	2.69986
10	miRNA-107-3p-mimics+pmirGLO-BSDC1-UTR-MU-1	3138.22	1151.96	2.72424
11	miRNA-107-3p-mimics+pmirGLO-BSDC1-UTR-MU-2	3594.19	1113.62	3.22748
12	miRNA-107-3p-mimics+pmirGLO-BSDC1-UTR-MU-3	3276.94	1181.36	2.77388
13	miRNA-NC+pmirGLO-ARSA-UTR-WT-1	2886.01	1150.36	2.5088
14	miRNA-NC+pmirGLO-ARSA-UTR-WT-2	2880.48	1154.95	2.49403
15	miRNA-NC+pmirGLO-ARSA-UTR-WT-3	2874.95	1186.52	2.42301
16	miRNA-107-3p-mimics+pmirGLO-ARSA-UTR-WT-1	2482.81	1278.48	1.942
17	miRNA-107-3p-mimics+pmirGLO-ARSA-UTR-WT-2	2229.93	1351.27	1.65025
18	miRNA-107-3p-mimics+pmirGLO-ARSA-UTR-WT-3	2051.94	1210.63	1.69493
19	miRNA-NC+pmirGLO-ARSA-UTR-MU-1	3266.54	1276.64	2.55869
20	miRNA-NC+pmirGLO-ARSA-UTR-MU-2	3036.45	1238.18	2.45234
21	miRNA-NC+pmirGLO-ARSA-UTR-MU-3	3008.8	1230.72	2.44474
22	miRNA-107-3p-mimics+pmirGLO-ARSA-UTR-MU-1	3053.37	1210.06	2.52333
23	miRNA-107-3p-mimics+pmirGLO-ARSA-UTR-MU-2	2906.48	1191.69	2.43896
24	miRNA-107-3p-mimics+pmirGLO-ARSA-UTR-MU-3	3345.63	1224.98	2.73117
25	miRNA-NC+pmirGLO-RHBDF2-UTR-WT-1	4427.77	1341.49	3.30063
26	miRNA-NC+pmirGLO-RHBDF2-UTR-WT-2	4150.82	1317.4	3.15077
27	miRNA-NC+pmirGLO-RHBDF2-UTR-WT-3	4054.23	1325.65	3.05829
28	miRNA-107-3p-mimics+pmirGLO-RHBDF2-UTR-WT-1	1332.03	1107.88	1.20232
29	miRNA-107-3p-mimics+pmirGLO-RHBDF2-UTR-WT-2	1680.47	1096.4	1.53272
30	miRNA-107-3p-mimics+pmirGLO-RHBDF2-UTR-WT-3	1440.93	1109.6	1.29861
31	miRNA-NC+pmirGLO-RHBDF2-UTR-MU-1	3496.36	1140.6	3.06537
32	miRNA-NC+pmirGLO-RHBDF2-UTR-MU-2	3566.05	1156.67	3.08303
33	miRNA-NC+pmirGLO-RHBDF2-UTR-MU-3	2910.71	1117.62	2.60438
34	miRNA-107-3p-mimics+pmirGLO-RHBDF2-UTR-MU-1	4162.05	1275.5	3.26308
35	miRNA-107-3p-mimics+pmirGLO-RHBDF2-UTR-MU-2	3360.07	1241.17	2.70718
36	miRNA-107-3p-mimics+pmirGLO-RHBDF2-UTR-MU-3	4108.96	1211.2	3.39245
37	miRNA-NC+pmirGLO-ALDH3A2-UTR-WT-1	3344.48	1265.86	2.64207
38	miRNA-NC+pmirGLO-ALDH3A2-UTR-WT-2	3442.93	1292.14	2.66451
39	miRNA-NC+pmirGLO-ALDH3A2-UTR-WT-3	4015.38	1276.64	3.14526
40	miRNA-30b-3p-mimics+pmirGLO-ALDH3A2-UTR-WT-1	2903.43	1409.82	2.05944
41	miRNA-30b-3p-mimics+pmirGLO-ALDH3A2-UTR-WT-2	2538.4	1494.78	1.69818
42	miRNA-30b-3p-mimics+pmirGLO-ALDH3A2-UTR-WT-3	2818.26	1375.95	2.04822
43	miRNA-NC+pmirGLO-ALDH3A2-UTR-MU-1	3206.81	1176.19	2.72644
44	miRNA-NC+pmirGLO-ALDH3A2-UTR-MU-2	3183.58	1216.95	2.61604
45	miRNA-NC+pmirGLO-ALDH3A2-UTR-MU-3	3775.39	1152.08	3.27702
46	miRNA-30b-3p-mimics+pmirGLO-ALDH3A2-UTR-MU-1	3466.76	1191.69	2.90912
47	miRNA-30b-3p-mimics+pmirGLO-ALDH3A2-UTR-MU-2	3473.95	1145.77	3.03199
48	miRNA-30b-3p-mimics+pmirGLO-ALDH3A2-UTR-MU-3	3861.67	1171.6	3.29607
